# Supplementary material for: 5-(4-Fluoro­phen­yl)-2-(4-methyl­phen­yl)-3-methyl­sulfanyl-1-benzo­furan
Source: Acta Crystallogr Sect E Struct Rep Online. 2014 Feb 8;70(Pt 3):o258. doi: 10.1107/S1600536814002402 (PMC3998457; doi:10.1107/S1600536814002402)
Supplement: Supplementary file 1 [file e-70-0o258-sup1.cif]

##############################################################################
#                                                                            #
# This CIF contains the data in a paper accepted for publication in          #
# Acta Crystallographica Section E. It conforms to the requirements of       #
# Notes for Authors for Acta Crystallographica Section E, and has been       #
# peer reviewed under the auspices of the IUCr Commission on Journals.       #
#                                                                            #
# Full details of the Crystallographic Information File format               #
# are given in the paper "The Crystallographic Information File (CIF):       #
# a New Standard Archive File for Crystallography" by S. R. Hall, F. H.      #
# Allen and I. D. Brown [Acta Cryst. (1991), A47, 655-685].                  #
#                                                                            #
# The current version of the core CIF dictionary is obtainable from          #
# ftp://ftp.iucr.org/pub/cif_core.dic.                                       #
#                                                                            #
# Software is freely available for graphical display of the structure(s)     #
# in this CIF. For information consult the CIF software page                 #
# http://www.iucr.org/resources/cif/software.                                #
#                                                                            #
# This file may be used for bona fide research purposes within the           #
# scientific community so long as proper attribution is given to the journal # 
# article from which it was obtained.                                        #
#                                                                            #
##############################################################################
data_I
_audit_creation_method     'form.cif (version 2.0)'
_journal_data_validation_number     ?
_journal_date_recd_electronic     2014-01-27
_journal_date_accepted     2014-02-03
_journal_name_full     'Acta Crystallographica, Section E'
_journal_year     2014
_journal_volume     70
_journal_issue      3
_journal_page_first     o258
_journal_page_last     o258
_journal_paper_category     QO
_journal_paper_doi     10.1107/S1600536814002402
_journal_coeditor_code     BX2454
_publ_contact_author_name     'Prof. Uk Lee'
_publ_contact_author_address
;
 Department of Chemistry, Pukyong National University, 599-1 Daeyeon 3-dong
 Nam-gu, Busan 608-737, Republic of Korea
;
_publ_contact_author_email     'uklee@pknu.ac.kr'
_publ_contact_author_fax     '+82-51-629-5583'
_publ_contact_author_phone     '+82-51-629-5596'
_publ_section_title
;
5-(4-Fluorophenyl)-2-(4-methylphenyl)-3-methylsulfanyl-1-benzofuran
;
loop_
    _publ_author_name
    _publ_author_address
    'Choi, Hong Dae'
;
Department of Chemistry, Dongeui University, San 24 Kaya-dong
Busanjin-gu, Busan 614-714, Republic of Korea
;
    'Seo, Pil Ja'
;
Department of Chemistry, Dongeui University, San 24 Kaya-dong
Busanjin-gu, Busan 614-714, Republic of Korea
;
    'Lee, Uk'
;
Department of Chemistry, Pukyong National University,
599-1 Daeyeon 3-dong
Nam-gu, Busan 608-737, Republic of Korea
;
_publ_section_synopsis     .
_database_code_depnum_ccdc_archive     'CCDC 984666'
_chemical_name_systematic
;
5-(4-Fluorophenyl)-2-(4-methylphenyl)-3-methylsulfanyl-1-benzofuran
;
_chemical_name_common     ?
_chemical_formula_moiety     'C22 H17 F O S'
_chemical_formula_sum     'C22 H17 F O S'
_chemical_formula_iupac     'C22 H17 F O S'
_chemical_formula_weight     348.42
_chemical_melting_point_gt     425
_chemical_melting_point_lt     426
_symmetry_cell_setting     monoclinic
_symmetry_space_group_name_H-M     'P 21/c'
_symmetry_space_group_name_Hall     '-P 2ybc'
loop_
    _symmetry_equiv_pos_as_xyz
    'x, y, z'
    '-x, y+1/2, -z+1/2'
    '-x, -y, -z'
    'x, -y-1/2, z-1/2'
_cell_length_a     17.897(6)
_cell_length_b     10.753(3)
_cell_length_c     17.775(5)
_cell_angle_alpha     90.00
_cell_angle_beta     98.541(18)
_cell_angle_gamma     90.00
_cell_volume     3382.8(18)
_cell_formula_units_Z     8
_cell_measurement_reflns_used     9590
_cell_measurement_theta_min     2.22
_cell_measurement_theta_max     26.25
_cell_measurement_temperature     173(2)
_exptl_crystal_description     'block'
_exptl_crystal_colour     'colourless'
_exptl_crystal_size_max     0.43
_exptl_crystal_size_mid     0.357
_exptl_crystal_size_min     0.121
_exptl_crystal_density_diffrn     1.368
_exptl_crystal_density_meas     ?
_exptl_crystal_density_method     'not measured'
_exptl_crystal_F_000     1456
_exptl_absorpt_coefficient_mu     0.208
_exptl_absorpt_correction_type     multi-scan
_exptl_absorpt_process_details     '(<i>SADABS</i>; Bruker, 2009)'
_exptl_absorpt_correction_T_min     0.6805
_exptl_absorpt_correction_T_max     0.7457
_exptl_special_details
;
;
_diffrn_ambient_temperature     173(2)
_diffrn_radiation_type     MoK\a
_diffrn_radiation_wavelength     0.71073
_diffrn_radiation_source     'rotating anode'
_diffrn_radiation_monochromator     'graphite multilayer'
_diffrn_measurement_device_type     'Bruker SMART APEXII CCD'
_diffrn_measurement_method     '\f and \w scans'
_diffrn_detector_area_resol_mean     10.0
_diffrn_reflns_number     55108
_diffrn_reflns_av_R_equivalents     0.0512
_diffrn_reflns_av_sigmaI/netI     0.0305
_diffrn_reflns_theta_min     2.22
_diffrn_reflns_theta_max     27.00
_diffrn_reflns_theta_full     27.00
_diffrn_measured_fraction_theta_max     0.999
_diffrn_measured_fraction_theta_full     0.999
_diffrn_reflns_limit_h_min     -22
_diffrn_reflns_limit_h_max     22
_diffrn_reflns_limit_k_min     -13
_diffrn_reflns_limit_k_max     13
_diffrn_reflns_limit_l_min     -22
_diffrn_reflns_limit_l_max     22
_diffrn_standards_number     0
_diffrn_standards_interval_count     ?
_diffrn_standards_interval_time     ?
_diffrn_standards_decay_%     ?
_refine_special_details
;
 Refinement of F^2^ against ALL reflections.  The weighted R-factor wR and
 goodness of fit S are based on F^2^, conventional R-factors R are based
 on F, with F set to zero for negative F^2^. The threshold expression of
 F^2^ > 2sigma(F^2^) is used only for calculating R-factors(gt) etc. and is
 not relevant to the choice of reflections for refinement.  R-factors based
 on F^2^ are statistically about twice as large as those based on F, and R-
 factors based on ALL data will be even larger.
;
_reflns_number_total     7388
_reflns_number_gt     5723
_reflns_threshold_expression     I>2\s(I)
_refine_ls_structure_factor_coef     Fsqd
_refine_ls_matrix_type     full
_refine_ls_R_factor_all     0.0558
_refine_ls_R_factor_gt     0.0410
_refine_ls_wR_factor_gt     0.1048
_refine_ls_wR_factor_ref     0.1141
_refine_ls_goodness_of_fit_ref     1.034
_refine_ls_restrained_S_all     1.034
_refine_ls_number_reflns     7388
_refine_ls_number_parameters     454
_refine_ls_number_restraints     0
_refine_ls_hydrogen_treatment     constr
_refine_ls_weighting_scheme     calc
_refine_ls_weighting_details
         'calc w=1/[\s^2^(Fo^2^)+(0.0548P)^2^+1.2362P] where P=(Fo^2^+2Fc^2^)/3'
_atom_sites_solution_hydrogens     difmap
_atom_sites_solution_primary     direct
_atom_sites_solution_secondary     difmap
_refine_ls_shift/su_max     0.001
_refine_ls_shift/su_mean     0.000
_refine_diff_density_max     0.332
_refine_diff_density_min     -0.370
_refine_ls_extinction_method     none
_refine_ls_extinction_coef     ?
loop_
    _atom_type_symbol
    _atom_type_description
    _atom_type_scat_dispersion_real
    _atom_type_scat_dispersion_imag
    _atom_type_scat_source
    'C' 'C' 0.0033 0.0016
                         'International Tables Vol C Tables 4.2.6.8 and 6.1.1.4'
    'H' 'H' 0.0000 0.0000
                         'International Tables Vol C Tables 4.2.6.8 and 6.1.1.4'
    'O' 'O' 0.0106 0.0060
                         'International Tables Vol C Tables 4.2.6.8 and 6.1.1.4'
    'F' 'F' 0.0171 0.0103
                         'International Tables Vol C Tables 4.2.6.8 and 6.1.1.4'
    'S' 'S' 0.1246 0.1234
                         'International Tables Vol C Tables 4.2.6.8 and 6.1.1.4'
_computing_data_collection     '<i>APEX2</i> (Bruker, 2009)'
_computing_cell_refinement     '<i>SAINT</i> (Bruker, 2009)'
_computing_data_reduction     '<i>SAINT</i> (Bruker, 2009)'
_computing_structure_solution     '<i>SHELXS97</i> (Sheldrick, 2008)'
_computing_structure_refinement     '<i>SHELXL97</i> (Sheldrick, 2008)'
_computing_molecular_graphics
;
<i>ORTEP-3 for Windows</i>  (Farrugia, 2012) and
<i>DIAMOND</i> (Brandenburg, 1998)
;
_computing_publication_material     '<i>SHELXL97</i> (Sheldrick, 2008)'
loop_
    _atom_site_type_symbol
    _atom_site_label
    _atom_site_fract_x
    _atom_site_fract_y
    _atom_site_fract_z
    _atom_site_U_iso_or_equiv
    _atom_site_adp_type
    _atom_site_calc_flag
    _atom_site_refinement_flags
    _atom_site_occupancy
    _atom_site_symmetry_multiplicity
    _atom_site_disorder_assembly
    _atom_site_disorder_group
    S S1 0.37299(2) 0.21067(4) 0.29473(2) 0.02650(11) Uani d . 1 2 . .
    F F1 0.06413(7) 0.84290(10) 0.44228(7) 0.0486(3) Uani d . 1 2 . .
    O O1 0.23646(6) -0.00311(10) 0.39568(7) 0.0263(3) Uani d . 1 2 . .
    C C1 0.30874(9) 0.14077(15) 0.34763(9) 0.0237(3) Uani d . 1 2 . .
    C C2 0.25213(9) 0.20428(15) 0.38362(9) 0.0241(3) Uani d . 1 2 . .
    C C3 0.23108(9) 0.32782(15) 0.39093(9) 0.0252(4) Uani d . 1 2 . .
    H H3 0.2594 0.3931 0.3728 0.030 Uiso calc R 1 2 . .
    C C4 0.16752(9) 0.35447(15) 0.42539(9) 0.0262(4) Uani d . 1 2 . .
    C C5 0.12703(10) 0.25676(16) 0.45380(10) 0.0290(4) Uani d . 1 2 . .
    H H5 0.0847 0.2763 0.4781 0.035 Uiso calc R 1 2 . .
    C C6 0.14701(10) 0.13436(16) 0.44740(10) 0.0288(4) Uani d . 1 2 . .
    H H6 0.1196 0.0688 0.4664 0.035 Uiso calc R 1 2 . .
    C C7 0.20949(9) 0.11165(15) 0.41162(9) 0.0253(4) Uani d . 1 2 . .
    C C8 0.29684(9) 0.01726(15) 0.35648(9) 0.0241(3) Uani d . 1 2 . .
    C C9 0.14098(9) 0.48411(15) 0.43128(9) 0.0261(4) Uani d . 1 2 . .
    C C10 0.06343(10) 0.51114(17) 0.42028(10) 0.0316(4) Uani d . 1 2 . .
    H H10 0.0281 0.4451 0.4101 0.038 Uiso calc R 1 2 . .
    C C11 0.03721(10) 0.63092(18) 0.42381(10) 0.0352(4) Uani d . 1 2 . .
    H H11 -0.0154 0.6485 0.4158 0.042 Uiso calc R 1 2 . .
    C C12 0.08954(11) 0.72404(16) 0.43927(10) 0.0336(4) Uani d . 1 2 . .
    C C13 0.16654(11) 0.70297(17) 0.45160(10) 0.0327(4) Uani d . 1 2 . .
    H H13 0.2012 0.7697 0.4629 0.039 Uiso calc R 1 2 . .
    C C14 0.19175(10) 0.58206(16) 0.44707(10) 0.0293(4) Uani d . 1 2 . .
    H H14 0.2445 0.5656 0.4548 0.035 Uiso calc R 1 2 . .
    C C15 0.33306(9) -0.09598(15) 0.33398(9) 0.0246(3) Uani d . 1 2 . .
    C C16 0.41086(9) -0.10156(16) 0.32995(9) 0.0274(4) Uani d . 1 2 . .
    H H16 0.4412 -0.0293 0.3405 0.033 Uiso calc R 1 2 . .
    C C17 0.44362(10) -0.21136(16) 0.31081(9) 0.0286(4) Uani d . 1 1 . .
    H H17 0.4963 -0.2135 0.3084 0.034 Uiso calc R 1 1 . .
    C C18 0.40082(10) -0.31842(15) 0.29508(9) 0.0277(4) Uani d . 1 2 . .
    C C19 0.32341(10) -0.31272(15) 0.30001(9) 0.0277(4) Uani d . 1 2 . .
    H H19 0.2934 -0.3854 0.2901 0.033 Uiso calc R 1 2 . .
    C C20 0.28997(10) -0.20375(15) 0.31890(9) 0.0265(4) Uani d . 1 2 . .
    H H20 0.2374 -0.2021 0.3217 0.032 Uiso calc R 1 2 . .
    C C21 0.43623(11) -0.43679(17) 0.27212(11) 0.0371(4) Uani d . 1 2 . .
    H H21A 0.4764 -0.4628 0.3127 0.045 Uiso calc R 1 2 . .
    H H21B 0.4577 -0.4226 0.2252 0.045 Uiso calc R 1 2 . .
    H H21C 0.3977 -0.5020 0.2635 0.045 Uiso calc R 1 2 . .
    C C22 0.45009(10) 0.24833(18) 0.36934(11) 0.0375(4) Uani d . 1 2 . .
    H H22A 0.4314 0.3014 0.4073 0.056 Uiso calc R 1 2 . .
    H H22B 0.4896 0.2925 0.3474 0.056 Uiso calc R 1 2 . .
    H H22C 0.4710 0.1715 0.3936 0.056 Uiso calc R 1 2 . .
    S S2 0.12675(3) 0.49163(4) 0.20081(3) 0.03560(13) Uani d . 1 2 . .
    F F2 0.41994(6) 1.12966(9) 0.04363(7) 0.0422(3) Uani d . 1 2 . .
    O O2 0.27237(6) 0.27471(10) 0.11261(6) 0.0262(3) Uani d . 1 2 . .
    C C23 0.19837(9) 0.41799(16) 0.15898(9) 0.0270(4) Uani d . 1 2 . .
    C C24 0.25573(9) 0.48150(15) 0.12453(9) 0.0256(4) Uani d . 1 2 . .
    C C25 0.27344(9) 0.60571(15) 0.11360(9) 0.0253(3) Uani d . 1 2 . .
    H H25 0.2442 0.6701 0.1315 0.030 Uiso calc R 1 2 . .
    C C26 0.33444(9) 0.63484(15) 0.07614(9) 0.0239(3) Uani d . 1 2 . .
    C C27 0.37678(9) 0.53799(16) 0.04921(10) 0.0267(4) Uani d . 1 2 . .
    H H27 0.4180 0.5587 0.0235 0.032 Uiso calc R 1 2 . .
    C C28 0.36017(9) 0.41427(15) 0.05910(10) 0.0274(4) Uani d . 1 2 . .
    H H28 0.3889 0.3495 0.0410 0.033 Uiso calc R 1 2 . .
    C C29 0.29921(9) 0.38949(15) 0.09688(9) 0.0249(4) Uani d . 1 2 . .
    C C30 0.21047(9) 0.29419(15) 0.15035(9) 0.0252(3) Uani d . 1 2 . .
    C C31 0.35593(9) 0.76637(15) 0.06618(9) 0.0232(3) Uani d . 1 2 . .
    C C32 0.34603(9) 0.85462(15) 0.12153(9) 0.0259(4) Uani d . 1 2 . .
    H H32 0.3243 0.8300 0.1649 0.031 Uiso calc R 1 2 . .
    C C33 0.36720(9) 0.97693(15) 0.11432(10) 0.0277(4) Uani d . 1 2 . .
    H H33 0.3607 1.0366 0.1522 0.033 Uiso calc R 1 2 . .
    C C34 0.39803(10) 1.01017(15) 0.05080(10) 0.0291(4) Uani d . 1 2 . .
    C C35 0.40837(9) 0.92699(16) -0.00564(10) 0.0282(4) Uani d . 1 2 . .
    H H35 0.4294 0.9529 -0.0491 0.034 Uiso calc R 1 2 . .
    C C36 0.38730(9) 0.80506(15) 0.00268(9) 0.0254(3) Uani d . 1 2 . .
    H H36 0.3942 0.7462 -0.0355 0.030 Uiso calc R 1 2 . .
    C C37 0.17303(9) 0.18137(15) 0.17111(9) 0.0251(4) Uani d . 1 2 . .
    C C38 0.12785(10) 0.17959(17) 0.22887(10) 0.0312(4) Uani d . 1 2 . .
    H H38 0.1201 0.2542 0.2553 0.037 Uiso calc R 1 2 . .
    C C39 0.09441(10) 0.07072(17) 0.24784(10) 0.0335(4) Uani d . 1 2 . .
    H H39 0.0635 0.0718 0.2869 0.040 Uiso calc R 1 2 . .
    C C40 0.10489(10) -0.04023(17) 0.21115(10) 0.0308(4) Uani d . 1 2 . .
    C C41 0.14927(10) -0.03773(17) 0.15302(11) 0.0336(4) Uani d . 1 2 . .
    H H41 0.1565 -0.1124 0.1265 0.040 Uiso calc R 1 2 . .
    C C42 0.18297(10) 0.07025(16) 0.13297(10) 0.0291(4) Uani d . 1 2 . .
    H H42 0.2130 0.0691 0.0932 0.035 Uiso calc R 1 2 . .
    C C43 0.06869(12) -0.15786(18) 0.23410(12) 0.0441(5) Uani d . 1 2 . .
    H H43A 0.0526 -0.1461 0.2840 0.066 Uiso calc R 1 2 . .
    H H43B 0.1052 -0.2262 0.2370 0.066 Uiso calc R 1 2 . .
    H H43C 0.0247 -0.1779 0.1963 0.066 Uiso calc R 1 2 . .
    C C44 0.07083(11) 0.5533(2) 0.11587(12) 0.0441(5) Uani d . 1 2 . .
    H H44A 0.1030 0.6040 0.0879 0.066 Uiso calc R 1 2 . .
    H H44B 0.0300 0.6048 0.1301 0.066 Uiso calc R 1 2 . .
    H H44C 0.0492 0.4845 0.0836 0.066 Uiso calc R 1 2 . .
loop_
    _atom_site_aniso_label
    _atom_site_aniso_U_11
    _atom_site_aniso_U_22
    _atom_site_aniso_U_33
    _atom_site_aniso_U_12
    _atom_site_aniso_U_13
    _atom_site_aniso_U_23
    S1 0.0272(2) 0.0265(2) 0.0265(2) -0.00032(16) 0.00621(17) 0.00148(16)
    F1 0.0554(7) 0.0297(6) 0.0587(7) 0.0154(5) 0.0019(6) -0.0058(5)
    O1 0.0268(6) 0.0222(6) 0.0312(6) 0.0011(5) 0.0085(5) 0.0004(5)
    C1 0.0223(8) 0.0247(8) 0.0241(8) 0.0011(6) 0.0030(7) 0.0004(6)
    C2 0.0218(8) 0.0268(8) 0.0231(8) 0.0006(6) 0.0015(7) 0.0004(6)
    C3 0.0233(8) 0.0236(8) 0.0284(8) -0.0006(6) 0.0030(7) -0.0016(7)
    C4 0.0235(8) 0.0273(9) 0.0270(8) 0.0012(7) 0.0007(7) -0.0032(7)
    C5 0.0250(9) 0.0325(9) 0.0304(9) 0.0001(7) 0.0072(7) -0.0045(7)
    C6 0.0288(9) 0.0295(9) 0.0294(9) -0.0024(7) 0.0083(7) -0.0007(7)
    C7 0.0260(9) 0.0239(8) 0.0255(8) 0.0020(6) 0.0024(7) -0.0014(6)
    C8 0.0223(8) 0.0262(8) 0.0237(8) 0.0010(6) 0.0031(7) 0.0008(6)
    C9 0.0259(9) 0.0284(9) 0.0241(8) 0.0029(7) 0.0039(7) -0.0034(7)
    C10 0.0257(9) 0.0336(10) 0.0347(9) 0.0004(7) 0.0012(8) -0.0065(8)
    C11 0.0263(9) 0.0403(11) 0.0377(10) 0.0094(8) 0.0010(8) -0.0056(8)
    C12 0.0430(11) 0.0281(9) 0.0290(9) 0.0099(8) 0.0032(8) -0.0026(7)
    C13 0.0367(10) 0.0283(9) 0.0332(9) -0.0023(8) 0.0051(8) -0.0024(7)
    C14 0.0259(9) 0.0297(9) 0.0322(9) 0.0016(7) 0.0044(7) -0.0006(7)
    C15 0.0276(9) 0.0237(8) 0.0226(8) 0.0024(7) 0.0038(7) 0.0025(6)
    C16 0.0284(9) 0.0252(8) 0.0288(9) -0.0007(7) 0.0045(7) 0.0014(7)
    C17 0.0271(9) 0.0305(9) 0.0286(9) 0.0037(7) 0.0056(7) 0.0025(7)
    C18 0.0352(9) 0.0248(8) 0.0233(8) 0.0058(7) 0.0050(7) 0.0031(7)
    C19 0.0350(10) 0.0237(8) 0.0240(8) -0.0019(7) 0.0027(7) 0.0010(7)
    C20 0.0256(8) 0.0274(9) 0.0263(8) -0.0003(7) 0.0033(7) 0.0011(7)
    C21 0.0443(11) 0.0298(10) 0.0382(10) 0.0089(8) 0.0093(9) -0.0009(8)
    C22 0.0319(10) 0.0365(10) 0.0427(11) -0.0060(8) 0.0009(8) 0.0003(8)
    S2 0.0374(3) 0.0324(3) 0.0401(3) 0.00336(19) 0.0163(2) -0.00116(19)
    F2 0.0504(7) 0.0216(5) 0.0580(7) -0.0052(5) 0.0193(6) -0.0003(5)
    O2 0.0250(6) 0.0221(6) 0.0318(6) -0.0013(4) 0.0056(5) -0.0007(5)
    C23 0.0267(9) 0.0274(9) 0.0271(8) -0.0001(7) 0.0048(7) -0.0018(7)
    C24 0.0245(8) 0.0268(9) 0.0251(8) 0.0006(7) 0.0023(7) -0.0012(7)
    C25 0.0252(8) 0.0237(8) 0.0269(8) 0.0012(6) 0.0036(7) -0.0022(7)
    C26 0.0240(8) 0.0233(8) 0.0230(8) -0.0007(6) -0.0007(7) -0.0014(6)
    C27 0.0239(8) 0.0271(9) 0.0295(9) -0.0015(7) 0.0050(7) -0.0019(7)
    C28 0.0257(9) 0.0247(9) 0.0321(9) 0.0026(7) 0.0054(7) -0.0035(7)
    C29 0.0250(8) 0.0218(8) 0.0270(8) -0.0013(6) 0.0010(7) -0.0010(6)
    C30 0.0215(8) 0.0294(9) 0.0243(8) -0.0003(7) 0.0019(7) -0.0022(7)
    C31 0.0191(8) 0.0232(8) 0.0259(8) 0.0007(6) -0.0010(6) -0.0001(6)
    C32 0.0257(9) 0.0262(9) 0.0259(8) 0.0012(7) 0.0040(7) 0.0002(7)
    C33 0.0282(9) 0.0243(8) 0.0303(9) 0.0019(7) 0.0038(7) -0.0054(7)
    C34 0.0269(9) 0.0213(8) 0.0387(10) -0.0021(7) 0.0033(8) 0.0021(7)
    C35 0.0261(9) 0.0307(9) 0.0283(9) -0.0012(7) 0.0059(7) 0.0024(7)
    C36 0.0240(8) 0.0269(8) 0.0250(8) 0.0012(7) 0.0026(7) -0.0027(7)
    C37 0.0226(8) 0.0267(8) 0.0248(8) -0.0005(6) -0.0005(7) 0.0014(7)
    C38 0.0336(10) 0.0313(9) 0.0282(9) -0.0034(7) 0.0028(8) -0.0047(7)
    C39 0.0337(10) 0.0392(10) 0.0286(9) -0.0036(8) 0.0075(8) 0.0011(8)
    C40 0.0300(9) 0.0298(9) 0.0316(9) -0.0020(7) 0.0005(7) 0.0068(7)
    C41 0.0346(10) 0.0250(9) 0.0413(10) 0.0013(7) 0.0063(8) -0.0005(8)
    C42 0.0282(9) 0.0280(9) 0.0320(9) 0.0012(7) 0.0076(7) 0.0010(7)
    C43 0.0476(12) 0.0358(11) 0.0505(12) -0.0039(9) 0.0120(10) 0.0113(9)
    C44 0.0317(10) 0.0470(12) 0.0538(13) 0.0058(9) 0.0065(9) -0.0034(10)
_geom_special_details
;
 All esds (except the esd in the dihedral angle between two l.s. planes)
 are estimated using the full covariance matrix.  The cell esds are taken
 into account individually in the estimation of esds in distances, angles
 and torsion angles; correlations between esds in cell parameters are only
 used when they are defined by crystal symmetry.  An approximate (isotropic)
 treatment of cell esds is used for estimating esds involving l.s. planes.
;
loop_
    _geom_bond_atom_site_label_1
    _geom_bond_atom_site_label_2
    _geom_bond_site_symmetry_2
    _geom_bond_distance
    _geom_bond_publ_flag
    S1 C1 . 1.7586(17) ?
    S1 C22 . 1.8119(19) ?
    F1 C12 . 1.360(2) ?
    O1 C7 . 1.3699(19) ?
    O1 C8 . 1.388(2) ?
    C1 C8 . 1.358(2) ?
    C1 C2 . 1.447(2) ?
    C2 C7 . 1.391(2) ?
    C2 C3 . 1.392(2) ?
    C3 C4 . 1.399(2) ?
    C3 H3 . 0.9500 ?
    C4 C5 . 1.412(2) ?
    C4 C9 . 1.481(2) ?
    C5 C6 . 1.373(2) ?
    C5 H5 . 0.9500 ?
    C6 C7 . 1.388(2) ?
    C6 H6 . 0.9500 ?
    C8 C15 . 1.463(2) ?
    C9 C14 . 1.392(2) ?
    C9 C10 . 1.403(2) ?
    C10 C11 . 1.375(3) ?
    C10 H10 . 0.9500 ?
    C11 C12 . 1.371(3) ?
    C11 H11 . 0.9500 ?
    C12 C13 . 1.382(3) ?
    C13 C14 . 1.382(2) ?
    C13 H13 . 0.9500 ?
    C14 H14 . 0.9500 ?
    C15 C20 . 1.396(2) ?
    C15 C16 . 1.406(2) ?
    C16 C17 . 1.383(2) ?
    C16 H16 . 0.9500 ?
    C17 C18 . 1.388(2) ?
    C17 H17 . 0.9500 ?
    C18 C19 . 1.402(3) ?
    C18 C21 . 1.505(2) ?
    C19 C20 . 1.380(2) ?
    C19 H19 . 0.9500 ?
    C20 H20 . 0.9500 ?
    C21 H21A . 0.9800 ?
    C21 H21B . 0.9800 ?
    C21 H21C . 0.9800 ?
    C22 H22A . 0.9800 ?
    C22 H22B . 0.9800 ?
    C22 H22C . 0.9800 ?
    S2 C23 . 1.7623(18) ?
    S2 C44 . 1.809(2) ?
    F2 C34 . 1.3550(19) ?
    O2 C29 . 1.3683(19) ?
    O2 C30 . 1.393(2) ?
    C23 C30 . 1.361(2) ?
    C23 C24 . 1.443(2) ?
    C24 C29 . 1.393(2) ?
    C24 C25 . 1.393(2) ?
    C25 C26 . 1.396(2) ?
    C25 H25 . 0.9500 ?
    C26 C27 . 1.413(2) ?
    C26 C31 . 1.483(2) ?
    C27 C28 . 1.380(2) ?
    C27 H27 . 0.9500 ?
    C28 C29 . 1.389(2) ?
    C28 H28 . 0.9500 ?
    C30 C37 . 1.460(2) ?
    C31 C36 . 1.397(2) ?
    C31 C32 . 1.397(2) ?
    C32 C33 . 1.380(2) ?
    C32 H32 . 0.9500 ?
    C33 C34 . 1.375(3) ?
    C33 H33 . 0.9500 ?
    C34 C35 . 1.377(2) ?
    C35 C36 . 1.378(2) ?
    C35 H35 . 0.9500 ?
    C36 H36 . 0.9500 ?
    C37 C42 . 1.398(2) ?
    C37 C38 . 1.398(2) ?
    C38 C39 . 1.379(3) ?
    C38 H38 . 0.9500 ?
    C39 C40 . 1.386(3) ?
    C39 H39 . 0.9500 ?
    C40 C41 . 1.394(3) ?
    C40 C43 . 1.505(3) ?
    C41 C42 . 1.379(2) ?
    C41 H41 . 0.9500 ?
    C42 H42 . 0.9500 ?
    C43 H43A . 0.9800 ?
    C43 H43B . 0.9800 ?
    C43 H43C . 0.9800 ?
    C44 H44A . 0.9800 ?
    C44 H44B . 0.9800 ?
    C44 H44C . 0.9800 ?
loop_
    _geom_angle_atom_site_label_1
    _geom_angle_atom_site_label_2
    _geom_angle_atom_site_label_3
    _geom_angle_site_symmetry_1
    _geom_angle_site_symmetry_3
    _geom_angle
    _geom_angle_publ_flag
    C1 S1 C22 . . 101.05(9) ?
    C7 O1 C8 . . 106.64(12) ?
    C8 C1 C2 . . 106.15(14) ?
    C8 C1 S1 . . 127.32(13) ?
    C2 C1 S1 . . 126.22(12) ?
    C7 C2 C3 . . 118.64(15) ?
    C7 C2 C1 . . 106.11(14) ?
    C3 C2 C1 . . 135.11(16) ?
    C2 C3 C4 . . 119.02(16) ?
    C2 C3 H3 . . 120.5 ?
    C4 C3 H3 . . 120.5 ?
    C3 C4 C5 . . 119.87(15) ?
    C3 C4 C9 . . 120.91(15) ?
    C5 C4 C9 . . 119.21(15) ?
    C6 C5 C4 . . 122.01(16) ?
    C6 C5 H5 . . 119.0 ?
    C4 C5 H5 . . 119.0 ?
    C5 C6 C7 . . 116.37(16) ?
    C5 C6 H6 . . 121.8 ?
    C7 C6 H6 . . 121.8 ?
    O1 C7 C6 . . 125.87(15) ?
    O1 C7 C2 . . 110.01(14) ?
    C6 C7 C2 . . 124.07(16) ?
    C1 C8 O1 . . 111.09(14) ?
    C1 C8 C15 . . 134.35(16) ?
    O1 C8 C15 . . 114.57(14) ?
    C14 C9 C10 . . 118.29(16) ?
    C14 C9 C4 . . 121.31(15) ?
    C10 C9 C4 . . 120.40(15) ?
    C11 C10 C9 . . 121.66(17) ?
    C11 C10 H10 . . 119.2 ?
    C9 C10 H10 . . 119.2 ?
    C12 C11 C10 . . 117.74(17) ?
    C12 C11 H11 . . 121.1 ?
    C10 C11 H11 . . 121.1 ?
    F1 C12 C11 . . 118.15(17) ?
    F1 C12 C13 . . 118.64(17) ?
    C11 C12 C13 . . 123.21(17) ?
    C12 C13 C14 . . 118.13(17) ?
    C12 C13 H13 . . 120.9 ?
    C14 C13 H13 . . 120.9 ?
    C13 C14 C9 . . 120.95(16) ?
    C13 C14 H14 . . 119.5 ?
    C9 C14 H14 . . 119.5 ?
    C20 C15 C16 . . 118.55(15) ?
    C20 C15 C8 . . 119.27(15) ?
    C16 C15 C8 . . 122.13(15) ?
    C17 C16 C15 . . 120.54(16) ?
    C17 C16 H16 . . 119.7 ?
    C15 C16 H16 . . 119.7 ?
    C16 C17 C18 . . 121.08(16) ?
    C16 C17 H17 . . 119.5 ?
    C18 C17 H17 . . 119.5 ?
    C17 C18 C19 . . 118.15(15) ?
    C17 C18 C21 . . 120.93(17) ?
    C19 C18 C21 . . 120.91(16) ?
    C20 C19 C18 . . 121.38(16) ?
    C20 C19 H19 . . 119.3 ?
    C18 C19 H19 . . 119.3 ?
    C19 C20 C15 . . 120.30(16) ?
    C19 C20 H20 . . 119.9 ?
    C15 C20 H20 . . 119.9 ?
    C18 C21 H21A . . 109.5 ?
    C18 C21 H21B . . 109.5 ?
    H21A C21 H21B . . 109.5 ?
    C18 C21 H21C . . 109.5 ?
    H21A C21 H21C . . 109.5 ?
    H21B C21 H21C . . 109.5 ?
    S1 C22 H22A . . 109.5 ?
    S1 C22 H22B . . 109.5 ?
    H22A C22 H22B . . 109.5 ?
    S1 C22 H22C . . 109.5 ?
    H22A C22 H22C . . 109.5 ?
    H22B C22 H22C . . 109.5 ?
    C23 S2 C44 . . 99.18(9) ?
    C29 O2 C30 . . 106.93(12) ?
    C30 C23 C24 . . 106.25(15) ?
    C30 C23 S2 . . 128.68(14) ?
    C24 C23 S2 . . 125.05(13) ?
    C29 C24 C25 . . 118.77(16) ?
    C29 C24 C23 . . 106.47(15) ?
    C25 C24 C23 . . 134.74(16) ?
    C24 C25 C26 . . 119.46(15) ?
    C24 C25 H25 . . 120.3 ?
    C26 C25 H25 . . 120.3 ?
    C25 C26 C27 . . 119.54(15) ?
    C25 C26 C31 . . 120.39(15) ?
    C27 C26 C31 . . 120.05(15) ?
    C28 C27 C26 . . 122.06(16) ?
    C28 C27 H27 . . 119.0 ?
    C26 C27 H27 . . 119.0 ?
    C27 C28 C29 . . 116.49(15) ?
    C27 C28 H28 . . 121.8 ?
    C29 C28 H28 . . 121.8 ?
    O2 C29 C28 . . 126.63(15) ?
    O2 C29 C24 . . 109.70(14) ?
    C28 C29 C24 . . 123.67(15) ?
    C23 C30 O2 . . 110.64(15) ?
    C23 C30 C37 . . 134.24(16) ?
    O2 C30 C37 . . 115.11(14) ?
    C36 C31 C32 . . 118.37(15) ?
    C36 C31 C26 . . 121.54(15) ?
    C32 C31 C26 . . 120.09(15) ?
    C33 C32 C31 . . 121.11(16) ?
    C33 C32 H32 . . 119.4 ?
    C31 C32 H32 . . 119.4 ?
    C34 C33 C32 . . 118.24(16) ?
    C34 C33 H33 . . 120.9 ?
    C32 C33 H33 . . 120.9 ?
    F2 C34 C33 . . 118.73(15) ?
    F2 C34 C35 . . 118.38(16) ?
    C33 C34 C35 . . 122.89(16) ?
    C34 C35 C36 . . 118.11(16) ?
    C34 C35 H35 . . 120.9 ?
    C36 C35 H35 . . 120.9 ?
    C35 C36 C31 . . 121.29(16) ?
    C35 C36 H36 . . 119.4 ?
    C31 C36 H36 . . 119.4 ?
    C42 C37 C38 . . 118.26(16) ?
    C42 C37 C30 . . 119.43(15) ?
    C38 C37 C30 . . 122.30(15) ?
    C39 C38 C37 . . 120.69(17) ?
    C39 C38 H38 . . 119.7 ?
    C37 C38 H38 . . 119.7 ?
    C38 C39 C40 . . 121.44(18) ?
    C38 C39 H39 . . 119.3 ?
    C40 C39 H39 . . 119.3 ?
    C39 C40 C41 . . 117.66(17) ?
    C39 C40 C43 . . 120.14(17) ?
    C41 C40 C43 . . 122.20(17) ?
    C42 C41 C40 . . 121.80(17) ?
    C42 C41 H41 . . 119.1 ?
    C40 C41 H41 . . 119.1 ?
    C41 C42 C37 . . 120.14(17) ?
    C41 C42 H42 . . 119.9 ?
    C37 C42 H42 . . 119.9 ?
    C40 C43 H43A . . 109.5 ?
    C40 C43 H43B . . 109.5 ?
    H43A C43 H43B . . 109.5 ?
    C40 C43 H43C . . 109.5 ?
    H43A C43 H43C . . 109.5 ?
    H43B C43 H43C . . 109.5 ?
    S2 C44 H44A . . 109.5 ?
    S2 C44 H44B . . 109.5 ?
    H44A C44 H44B . . 109.5 ?
    S2 C44 H44C . . 109.5 ?
    H44A C44 H44C . . 109.5 ?
    H44B C44 H44C . . 109.5 ?
loop_
    _geom_torsion_atom_site_label_1
    _geom_torsion_atom_site_label_2
    _geom_torsion_atom_site_label_3
    _geom_torsion_atom_site_label_4
    _geom_torsion_site_symmetry_1
    _geom_torsion_site_symmetry_2
    _geom_torsion_site_symmetry_3
    _geom_torsion_site_symmetry_4
    _geom_torsion
    _geom_torsion_publ_flag
    C22 S1 C1 C8 . . . . -99.82(16) ?
    C22 S1 C1 C2 . . . . 87.45(15) ?
    C8 C1 C2 C7 . . . . -0.26(17) ?
    S1 C1 C2 C7 . . . . 173.73(12) ?
    C8 C1 C2 C3 . . . . -175.84(18) ?
    S1 C1 C2 C3 . . . . -1.8(3) ?
    C7 C2 C3 C4 . . . . -0.6(2) ?
    C1 C2 C3 C4 . . . . 174.53(16) ?
    C2 C3 C4 C5 . . . . 1.6(2) ?
    C2 C3 C4 C9 . . . . -177.22(15) ?
    C3 C4 C5 C6 . . . . -1.4(2) ?
    C9 C4 C5 C6 . . . . 177.43(16) ?
    C4 C5 C6 C7 . . . . 0.2(2) ?
    C8 O1 C7 C6 . . . . 177.01(16) ?
    C8 O1 C7 C2 . . . . -0.41(17) ?
    C5 C6 C7 O1 . . . . -176.25(15) ?
    C5 C6 C7 C2 . . . . 0.8(2) ?
    C3 C2 C7 O1 . . . . 176.86(14) ?
    C1 C2 C7 O1 . . . . 0.41(17) ?
    C3 C2 C7 C6 . . . . -0.6(2) ?
    C1 C2 C7 C6 . . . . -177.06(15) ?
    C2 C1 C8 O1 . . . . 0.02(18) ?
    S1 C1 C8 O1 . . . . -173.89(11) ?
    C2 C1 C8 C15 . . . . 179.88(17) ?
    S1 C1 C8 C15 . . . . 6.0(3) ?
    C7 O1 C8 C1 . . . . 0.24(18) ?
    C7 O1 C8 C15 . . . . -179.66(13) ?
    C3 C4 C9 C14 . . . . -38.7(2) ?
    C5 C4 C9 C14 . . . . 142.52(17) ?
    C3 C4 C9 C10 . . . . 140.75(17) ?
    C5 C4 C9 C10 . . . . -38.1(2) ?
    C14 C9 C10 C11 . . . . 0.8(3) ?
    C4 C9 C10 C11 . . . . -178.60(17) ?
    C9 C10 C11 C12 . . . . -0.6(3) ?
    C10 C11 C12 F1 . . . . 179.49(16) ?
    C10 C11 C12 C13 . . . . -0.3(3) ?
    F1 C12 C13 C14 . . . . -178.87(16) ?
    C11 C12 C13 C14 . . . . 0.9(3) ?
    C12 C13 C14 C9 . . . . -0.6(3) ?
    C10 C9 C14 C13 . . . . -0.2(3) ?
    C4 C9 C14 C13 . . . . 179.24(16) ?
    C1 C8 C15 C20 . . . . -149.90(19) ?
    O1 C8 C15 C20 . . . . 30.0(2) ?
    C1 C8 C15 C16 . . . . 32.7(3) ?
    O1 C8 C15 C16 . . . . -147.39(15) ?
    C20 C15 C16 C17 . . . . 0.5(2) ?
    C8 C15 C16 C17 . . . . 177.92(15) ?
    C15 C16 C17 C18 . . . . 0.1(3) ?
    C16 C17 C18 C19 . . . . -0.8(2) ?
    C16 C17 C18 C21 . . . . 178.26(16) ?
    C17 C18 C19 C20 . . . . 0.9(2) ?
    C21 C18 C19 C20 . . . . -178.14(16) ?
    C18 C19 C20 C15 . . . . -0.3(3) ?
    C16 C15 C20 C19 . . . . -0.4(2) ?
    C8 C15 C20 C19 . . . . -177.87(15) ?
    C44 S2 C23 C30 . . . . -108.34(17) ?
    C44 S2 C23 C24 . . . . 69.81(16) ?
    C30 C23 C24 C29 . . . . 0.09(18) ?
    S2 C23 C24 C29 . . . . -178.40(12) ?
    C30 C23 C24 C25 . . . . 178.91(18) ?
    S2 C23 C24 C25 . . . . 0.4(3) ?
    C29 C24 C25 C26 . . . . -0.7(2) ?
    C23 C24 C25 C26 . . . . -179.37(17) ?
    C24 C25 C26 C27 . . . . 0.6(2) ?
    C24 C25 C26 C31 . . . . -177.91(14) ?
    C25 C26 C27 C28 . . . . -0.4(2) ?
    C31 C26 C27 C28 . . . . 178.15(15) ?
    C26 C27 C28 C29 . . . . 0.2(2) ?
    C30 O2 C29 C28 . . . . -179.38(16) ?
    C30 O2 C29 C24 . . . . 0.46(17) ?
    C27 C28 C29 O2 . . . . 179.60(15) ?
    C27 C28 C29 C24 . . . . -0.2(2) ?
    C25 C24 C29 O2 . . . . -179.39(14) ?
    C23 C24 C29 O2 . . . . -0.34(17) ?
    C25 C24 C29 C28 . . . . 0.5(2) ?
    C23 C24 C29 C28 . . . . 179.51(15) ?
    C24 C23 C30 O2 . . . . 0.20(18) ?
    S2 C23 C30 O2 . . . . 178.61(12) ?
    C24 C23 C30 C37 . . . . -179.22(17) ?
    S2 C23 C30 C37 . . . . -0.8(3) ?
    C29 O2 C30 C23 . . . . -0.41(18) ?
    C29 O2 C30 C37 . . . . 179.13(13) ?
    C25 C26 C31 C36 . . . . -148.12(16) ?
    C27 C26 C31 C36 . . . . 33.3(2) ?
    C25 C26 C31 C32 . . . . 32.8(2) ?
    C27 C26 C31 C32 . . . . -145.73(16) ?
    C36 C31 C32 C33 . . . . -0.6(2) ?
    C26 C31 C32 C33 . . . . 178.51(15) ?
    C31 C32 C33 C34 . . . . 0.4(2) ?
    C32 C33 C34 F2 . . . . -179.14(15) ?
    C32 C33 C34 C35 . . . . 0.2(3) ?
    F2 C34 C35 C36 . . . . 178.78(15) ?
    C33 C34 C35 C36 . . . . -0.5(3) ?
    C34 C35 C36 C31 . . . . 0.3(2) ?
    C32 C31 C36 C35 . . . . 0.2(2) ?
    C26 C31 C36 C35 . . . . -178.87(15) ?
    C23 C30 C37 C42 . . . . 158.75(18) ?
    O2 C30 C37 C42 . . . . -20.6(2) ?
    C23 C30 C37 C38 . . . . -22.0(3) ?
    O2 C30 C37 C38 . . . . 158.57(15) ?
    C42 C37 C38 C39 . . . . 0.4(2) ?
    C30 C37 C38 C39 . . . . -178.86(16) ?
    C37 C38 C39 C40 . . . . 0.6(3) ?
    C38 C39 C40 C41 . . . . -1.3(3) ?
    C38 C39 C40 C43 . . . . 178.95(17) ?
    C39 C40 C41 C42 . . . . 1.1(3) ?
    C43 C40 C41 C42 . . . . -179.22(17) ?
    C40 C41 C42 C37 . . . . -0.1(3) ?
    C38 C37 C42 C41 . . . . -0.6(2) ?
    C30 C37 C42 C41 . . . . 178.63(15) ?
loop_
    _geom_hbond_atom_site_label_D
    _geom_hbond_atom_site_label_H
    _geom_hbond_atom_site_label_A
    _geom_hbond_site_symmetry_A
    _geom_hbond_distance_DH
    _geom_hbond_distance_HA
    _geom_hbond_distance_DA
    _geom_hbond_angle_DHA
    C28 H28 F2 1_545 0.95 2.43 3.267(2) 147.3
    C44 H44C F1 2_545 0.98 2.52 3.359(2) 143.0
    C32 H32 Cg1 1_565 0.95 2.69 3.465(2) 138.9
    C36 H36 Cg1 4_565 0.95 2.67 3.468(2) 142.6
_iucr_refine_instructions_details
;
TITL 1229 IN P2(1)/C
CELL  0.71073 17.89740 10.75280 17.77500 90.00000 98.54100 90.00000
ZERR 8  0.00560  0.00320  0.00540  0.00000  0.01800  0.00000
LATT 1
SYMM -X, Y+ 0.50000, -Z+ 0.50000
SFAC C H O F S
UNIT 176 136 8 8 8
TEMP -100
PLAN 30
FMAP 2
L.S. 15
ACTA
OMIT -3 54
OMIT -17 2 10
OMIT  0 0 11
OMIT  2 0 3
OMIT  -22 0 2
MPLA 6 C9 C10 C11 C12 C13 C14
MPLA 9 C1 C2 C3 C4 C5 C6 C7 O1 C8
MPLA 6 C15 C16 C17 C18 C19 C20
MPLA 6 C31 C32 C33 C34 C35 C36
MPLA 9 C23 C24 C25 C26 C27 C28 C29 O2 C30
MPLA 6 C37 C38 C39 C40 C41 C42
CONF
EQIV $1 X, 1.5-Y, -0.5+Z
EQIV $2 -X, -0.5+Y, 0.5-Z
EQIV $3 X, 1.5-Y, 0.5+Z
EQIV $4 X, -1+Y, Z
HTAB
HTAB C44 F1_$1
HTAB C44 F1_$2
HTAB C22 F2_$3
HTAB C28 F2_$4
BOND
BOND $H
WGHT    0.054800    1.236200
FVAR       0.04826
S1    5    0.372992    0.210669    0.294733    11.00000    0.02720    0.02649 =
         0.02647    0.00148    0.00621   -0.00032
F1    4    0.064130    0.842897    0.442281    11.00000    0.05540    0.02965 =
         0.05875   -0.00578    0.00193    0.01543
O1    3    0.236456   -0.003111    0.395679    11.00000    0.02678    0.02225 =
         0.03125    0.00035    0.00853    0.00111
C1    1    0.308736    0.140769    0.347626    11.00000    0.02231    0.02472 =
         0.02405    0.00044    0.00301    0.00105
C2    1    0.252131    0.204283    0.383618    11.00000    0.02183    0.02677 =
         0.02315    0.00039    0.00150    0.00065
C3    1    0.231077    0.327825    0.390930    11.00000    0.02327    0.02355 =
         0.02837   -0.00164    0.00298   -0.00057
AFIX  43
H3    2    0.259438    0.393074    0.372789    11.00000   -1.20000
AFIX   0
C4    1    0.167523    0.354475    0.425393    11.00000    0.02345    0.02726 =
         0.02700   -0.00319    0.00070    0.00123
C5    1    0.127034    0.256758    0.453797    11.00000    0.02502    0.03255 =
         0.03042   -0.00451    0.00723    0.00014
AFIX  43
H5    2    0.084667    0.276284    0.478077    11.00000   -1.20000
AFIX   0
C6    1    0.147015    0.134363    0.447404    11.00000    0.02882    0.02948 =
         0.02941   -0.00075    0.00827   -0.00244
AFIX  43
H6    2    0.119564    0.068785    0.466442    11.00000   -1.20000
AFIX   0
C7    1    0.209492    0.111654    0.411619    11.00000    0.02603    0.02389 =
         0.02548   -0.00142    0.00240    0.00205
C8    1    0.296842    0.017255    0.356478    11.00000    0.02225    0.02623 =
         0.02367    0.00078    0.00313    0.00102
C9    1    0.140979    0.484114    0.431283    11.00000    0.02592    0.02841 =
         0.02413   -0.00339    0.00395    0.00292
C10   1    0.063432    0.511142    0.420278    11.00000    0.02569    0.03360 =
         0.03465   -0.00647    0.00124    0.00044
AFIX  43
H10   2    0.028148    0.445051    0.410129    11.00000   -1.20000
AFIX   0
C11   1    0.037205    0.630917    0.423812    11.00000    0.02634    0.04031 =
         0.03771   -0.00558    0.00099    0.00935
AFIX  43
H11   2   -0.015395    0.648512    0.415808    11.00000   -1.20000
AFIX   0
C12   1    0.089537    0.724036    0.439275    11.00000    0.04302    0.02814 =
         0.02899   -0.00264    0.00319    0.00994
C13   1    0.166537    0.702967    0.451598    11.00000    0.03667    0.02829 =
         0.03319   -0.00236    0.00514   -0.00230
AFIX  43
H13   2    0.201184    0.769691    0.462865    11.00000   -1.20000
AFIX   0
C14   1    0.191747    0.582060    0.447071    11.00000    0.02589    0.02971 =
         0.03225   -0.00062    0.00437    0.00158
AFIX  43
H14   2    0.244480    0.565578    0.454846    11.00000   -1.20000
AFIX   0
C15   1    0.333059   -0.095985    0.333979    11.00000    0.02763    0.02368 =
         0.02258    0.00251    0.00380    0.00235
C16   1    0.410862   -0.101561    0.329950    11.00000    0.02838    0.02520 =
         0.02882    0.00137    0.00454   -0.00070
AFIX  43
H16   2    0.441170   -0.029317    0.340462    11.00000   -1.20000
AFIX   0
C17   1    0.443620   -0.211356    0.310808    11.00000    0.02710    0.03045 =
         0.02857    0.00247    0.00565    0.00368
AFIX  43
H17   2    0.496274   -0.213536    0.308386    11.00000   -1.20000
AFIX   0
C18   1    0.400821   -0.318420    0.295078    11.00000    0.03520    0.02482 =
         0.02326    0.00314    0.00501    0.00576
C19   1    0.323414   -0.312716    0.300015    11.00000    0.03497    0.02371 =
         0.02401    0.00101    0.00272   -0.00195
AFIX  43
H19   2    0.293381   -0.385399    0.290147    11.00000   -1.20000
AFIX   0
C20   1    0.289968   -0.203747    0.318902    11.00000    0.02563    0.02741 =
         0.02631    0.00111    0.00326   -0.00026
AFIX  43
H20   2    0.237372   -0.202062    0.321658    11.00000   -1.20000
AFIX   0
C21   1    0.436233   -0.436785    0.272121    11.00000    0.04428    0.02976 =
         0.03824   -0.00090    0.00928    0.00886
AFIX  33
H21A  2    0.476354   -0.462754    0.312718    11.00000   -1.20000
H21B  2    0.457710   -0.422629    0.225242    11.00000   -1.20000
H21C  2    0.397695   -0.502050    0.263454    11.00000   -1.20000
AFIX   0
C22   1    0.450094    0.248333    0.369337    11.00000    0.03192    0.03653 =
         0.04275    0.00030    0.00090   -0.00601
AFIX 137
H22A  2    0.431384    0.301358    0.407329    11.00000   -1.50000
H22B  2    0.489632    0.292485    0.347385    11.00000   -1.50000
H22C  2    0.470966    0.171527    0.393648    11.00000   -1.50000
AFIX   0
S2    5    0.126753    0.491631    0.200809    11.00000    0.03745    0.03243 =
         0.04014   -0.00116    0.01631    0.00336
F2    4    0.419942    1.129661    0.043629    11.00000    0.05044    0.02159 =
         0.05803   -0.00030    0.01934   -0.00518
O2    3    0.272369    0.274705    0.112614    11.00000    0.02503    0.02206 =
         0.03180   -0.00073    0.00559   -0.00134
C23   1    0.198367    0.417987    0.158978    11.00000    0.02675    0.02739 =
         0.02711   -0.00183    0.00477   -0.00012
C24   1    0.255732    0.481498    0.124529    11.00000    0.02454    0.02677 =
         0.02506   -0.00125    0.00225    0.00057
C25   1    0.273440    0.605707    0.113600    11.00000    0.02523    0.02368 =
         0.02686   -0.00223    0.00364    0.00123
AFIX  43
H25   2    0.244247    0.670075    0.131490    11.00000   -1.20000
AFIX   0
C26   1    0.334437    0.634840    0.076141    11.00000    0.02401    0.02331 =
         0.02298   -0.00145   -0.00073   -0.00074
C27   1    0.376781    0.537993    0.049208    11.00000    0.02389    0.02707 =
         0.02954   -0.00190    0.00505   -0.00148
AFIX  43
H27   2    0.417983    0.558681    0.023482    11.00000   -1.20000
AFIX   0
C28   1    0.360171    0.414274    0.059099    11.00000    0.02572    0.02470 =
         0.03210   -0.00346    0.00538    0.00263
AFIX  43
H28   2    0.388910    0.349468    0.041021    11.00000   -1.20000
AFIX   0
C29   1    0.299210    0.389485    0.096881    11.00000    0.02500    0.02178 =
         0.02701   -0.00099    0.00101   -0.00126
C30   1    0.210468    0.294185    0.150347    11.00000    0.02145    0.02935 =
         0.02429   -0.00222    0.00186   -0.00029
C31   1    0.355934    0.766370    0.066184    11.00000    0.01912    0.02324 =
         0.02595   -0.00008   -0.00102    0.00067
C32   1    0.346026    0.854622    0.121530    11.00000    0.02568    0.02620 =
         0.02591    0.00024    0.00397    0.00115
AFIX  43
H32   2    0.324345    0.830021    0.164860    11.00000   -1.20000
AFIX   0
C33   1    0.367204    0.976934    0.114315    11.00000    0.02822    0.02432 =
         0.03032   -0.00540    0.00376    0.00189
AFIX  43
H33   2    0.360666    1.036598    0.152214    11.00000   -1.20000
AFIX   0
C34   1    0.398027    1.010166    0.050800    11.00000    0.02690    0.02133 =
         0.03872    0.00209    0.00334   -0.00208
C35   1    0.408370    0.926985   -0.005645    11.00000    0.02609    0.03068 =
         0.02829    0.00240    0.00588   -0.00115
AFIX  43
H35   2    0.429433    0.952901   -0.049087    11.00000   -1.20000
AFIX   0
C36   1    0.387296    0.805064    0.002677    11.00000    0.02399    0.02686 =
         0.02499   -0.00265    0.00260    0.00119
AFIX  43
H36   2    0.394238    0.746191   -0.035531    11.00000   -1.20000
AFIX   0
C37   1    0.173034    0.181368    0.171114    11.00000    0.02261    0.02672 =
         0.02475    0.00140   -0.00053   -0.00048
C38   1    0.127846    0.179591    0.228870    11.00000    0.03357    0.03126 =
         0.02823   -0.00466    0.00280   -0.00345
AFIX  43
H38   2    0.120093    0.254153    0.255321    11.00000   -1.20000
AFIX   0
C39   1    0.094408    0.070719    0.247844    11.00000    0.03367    0.03925 =
         0.02857    0.00106    0.00746   -0.00357
AFIX  43
H39   2    0.063512    0.071816    0.286922    11.00000   -1.20000
AFIX   0
C40   1    0.104895   -0.040226    0.211152    11.00000    0.02996    0.02976 =
         0.03158    0.00675    0.00049   -0.00204
C41   1    0.149270   -0.037727    0.153025    11.00000    0.03464    0.02499 =
         0.04126   -0.00045    0.00631    0.00131
AFIX  43
H41   2    0.156503   -0.112427    0.126492    11.00000   -1.20000
AFIX   0
C42   1    0.182971    0.070255    0.132973    11.00000    0.02818    0.02798 =
         0.03204    0.00102    0.00755    0.00117
AFIX  43
H42   2    0.212995    0.069114    0.093166    11.00000   -1.20000
AFIX   0
C43   1    0.068695   -0.157855    0.234103    11.00000    0.04763    0.03578 =
         0.05048    0.01129    0.01204   -0.00394
AFIX 137
H43A  2    0.052577   -0.146121    0.283959    11.00000   -1.50000
H43B  2    0.105243   -0.226184    0.236971    11.00000   -1.50000
H43C  2    0.024689   -0.177865    0.196326    11.00000   -1.50000
AFIX   0
C44   1    0.070834    0.553314    0.115868    11.00000    0.03167    0.04697 =
         0.05383   -0.00342    0.00650    0.00578
AFIX 137
H44A  2    0.102994    0.604031    0.087921    11.00000   -1.50000
H44B  2    0.029973    0.604816    0.130098    11.00000   -1.50000
H44C  2    0.049241    0.484512    0.083569    11.00000   -1.50000
HKLF 4
REM  1229 IN P2(1)/C
REM R1 =  0.0410 for   5723 Fo > 4sig(Fo)  and  0.0558 for all   7388 data
REM    454 parameters refined using      0 restraints
END
WGHT      0.0548      1.2361
REM Highest difference peak  0.332,  deepest hole -0.370,  1-sigma level  0.068
Q1    1   0.4157 -0.4489  0.2160  11.00000  0.05    0.33
Q2    1   0.4999 -0.4267  0.2809  11.00000  0.05    0.32
Q3    1   0.4238 -0.5044  0.3083  11.00000  0.05    0.23
Q4    1   0.1504  0.2263  0.2824  11.00000  0.05    0.21
Q5    1   0.0168 -0.1454  0.2377  11.00000  0.05    0.21
Q6    1   0.2412  0.1622  0.4170  11.00000  0.05    0.20
Q7    1   0.2677  0.5384  0.1220  11.00000  0.05    0.20
Q8    1   0.1019  0.4974  0.4396  11.00000  0.05    0.20
Q9    1   0.0977 -0.1683  0.2943  11.00000  0.05    0.20
Q10   1   0.2017 -0.1231  0.2999  11.00000  0.05    0.19
Q11   1   0.4918  0.1586  0.3689  11.00000  0.05    0.19
Q12   1   0.0413 -0.1981  0.1475  11.00000  0.05    0.19
Q13   1   0.0222  0.5650  0.1192  11.00000  0.05    0.19
Q14   1   0.0909  0.4814  0.1490  11.00000  0.05    0.18
Q15   1   0.0375  0.4767  0.1216  11.00000  0.05    0.18
Q16   1   0.1495 -0.1452  0.2944  11.00000  0.05    0.18
Q17   1   0.5603 -0.2574  0.3410  11.00000  0.05    0.18
Q18   1   0.2677  0.4358  0.1007  11.00000  0.05    0.18
Q19   1   0.3409  0.7053  0.0710  11.00000  0.05    0.18
Q20   1   0.2960  0.1858  0.3787  11.00000  0.05    0.18
Q21   1   0.2820  0.4357  0.1177  11.00000  0.05    0.18
Q22   1   0.2066  0.2501  0.2862  11.00000  0.05    0.17
Q23   1   0.0393  0.5786  0.3796  11.00000  0.05    0.17
Q24   1   0.5348  0.2001  0.3745  11.00000  0.05    0.17
Q25   1   0.0923  0.6697  0.0939  11.00000  0.05    0.17
Q26   1   0.2787  0.3210  0.4971  11.00000  0.05    0.17
Q27   1   0.1908  0.2405  0.1589  11.00000  0.05    0.17
Q28   1   0.2316  0.2579  0.3781  11.00000  0.05    0.17
Q29   1   0.3204  0.0817  0.3692  11.00000  0.05    0.17
Q30   1   0.5132 -0.2036  0.3503  11.00000  0.05    0.17
;
