# Supplementary material for: 5-(4-Fluoro­phen­yl)-2-(4-methyl­phen­yl)-3-methyl­sulfanyl-1-benzo­furan
Source: Acta Crystallogr Sect E Struct Rep Online. 2014 Feb 8;70(Pt 3):o258. doi: 10.1107/S1600536814002402 (PMC3998457; doi:10.1107/S1600536814002402)
Supplement: Supplementary file 2 [file e-70-0o258-Isup2.hkl]

# 
# h,k,l, Fc-squared, Fo-squared, sigma(Fo-squared) and status flag 
# 
data_I
_shelx_title ' 1229 IN P2(1)/C' 
_shelx_refln_list_code          4 
_shelx_F_calc_maximum      747.84 
_exptl_crystal_F_000      1456.00 
_reflns_d_resolution_high  0.7828 
 
loop_ 
 _symmetry_equiv_pos_as_xyz 
 'x, y, z' 
 '-x, y+1/2, -z+1/2' 
 '-x, -y, -z' 
 'x, -y-1/2, z-1/2' 
 
_cell_length_a    17.8974 
_cell_length_b    10.7528 
_cell_length_c    17.7750 
_cell_angle_alpha  90.000 
_cell_angle_beta   98.541 
_cell_angle_gamma  90.000 
 
_shelx_F_squared_multiplier     1.000 
 
loop_ 
 _refln_index_h 
 _refln_index_k 
 _refln_index_l 
 _refln_F_squared_calc 
 _refln_F_squared_meas 
 _refln_F_squared_sigma 
 _refln_observed_status 
   2   0   0    31755.79    26294.81    418.70 o 
   3   0   0      246.65      248.82      5.76 o 
   4   0   0    71707.56    60032.46    782.63 o 
   5   0   0     1392.64     1498.54     21.35 o 
   6   0   0     9080.74     9122.87    133.53 o 
   7   0   0       10.36       44.90      9.57 o 
   8   0   0      237.06      180.42     12.39 o 
   9   0   0     1667.93     1681.67     39.99 o 
  10   0   0      803.56      717.38     18.54 o 
  11   0   0       31.77       76.26     13.01 o 
  12   0   0     1327.56     1168.62     41.51 o 
  13   0   0        1.37       71.44     27.90 o 
  14   0   0      610.96      778.51     23.22 o 
  15   0   0       68.34       60.40     11.62 o 
  16   0   0     1436.16     1526.65    109.47 o 
  17   0   0       31.79       35.44     23.01 o 
  18   0   0       99.60       82.06     35.30 o 
  19   0   0       95.80       57.91     24.80 o 
  20   0   0      136.84      214.64     26.82 o 
  21   0   0       75.29       88.33     26.89 o 
  22   0   0       24.03        5.49     25.35 o 
   1   1   0     4043.92     4104.36     32.37 o 
   2   1   0     6326.45     6178.74     44.94 o 
   3   1   0    16127.82    15988.66    124.98 o 
   4   1   0    20063.56    20066.53    156.64 o 
   5   1   0     1091.98      975.05     14.74 o 
   6   1   0     1486.00     1562.56     19.70 o 
   7   1   0     2994.49     2848.16     35.44 o 
   8   1   0      141.47      144.12      8.14 o 
   9   1   0     2774.22     3044.86     37.14 o 
  10   1   0        9.87        7.51      3.40 o 
  11   1   0     2395.64     2544.84     36.92 o 
  12   1   0      176.84      167.82      7.78 o 
  13   1   0     1364.69     1351.00     23.66 o 
  14   1   0      709.91      666.02     16.29 o 
  15   1   0      323.91      349.98     13.14 o 
  16   1   0      130.27      137.44     15.21 o 
  17   1   0     1269.04     1215.59     27.48 o 
  18   1   0      499.81      514.40     20.74 o 
  19   1   0        8.28        3.96      8.31 o 
  20   1   0      372.92      381.67     31.46 o 
  21   1   0      404.44      338.64     64.58 o 
  22   1   0        1.11      -25.50     17.00 o 
   0   2   0      198.50      198.25      5.40 o 
   1   2   0     7372.21     7279.82     47.94 o 
   2   2   0       42.71       41.22      2.49 o 
   3   2   0     3076.23     3060.05     24.37 o 
   4   2   0     1436.62     1417.15     16.11 o 
   5   2   0       75.32       65.85      3.23 o 
   6   2   0      725.67      795.03     12.20 o 
   7   2   0      698.71      805.76     13.20 o 
   8   2   0      242.47      247.42      7.27 o 
   9   2   0      489.69      449.49     10.70 o 
  10   2   0      175.12      207.24      8.43 o 
  11   2   0     3102.80     3019.52     38.06 o 
  12   2   0       22.04       26.48      5.00 o 
  13   2   0      187.31      212.63      9.92 o 
  14   2   0        8.06        7.04      4.55 o 
  15   2   0      479.79      473.80     14.67 o 
  16   2   0       91.26       79.36     11.35 o 
  17   2   0      478.62      462.07     18.01 o 
  18   2   0      608.62      567.31     19.84 o 
  19   2   0      143.64      104.07     25.86 o 
  20   2   0      152.38      145.53     38.72 o 
  21   2   0       67.31       39.36     22.72 o 
  22   2   0       22.14       -4.98     18.59 o 
   1   3   0      815.66      793.87      9.33 o 
   2   3   0     2925.56     3032.19     25.45 o 
   3   3   0     2732.13     2702.52     24.91 o 
   4   3   0      141.78      125.62      4.47 o 
   5   3   0     1843.05     1839.45     19.28 o 
   6   3   0       66.51       92.57      6.61 o 
   7   3   0     1297.71     1476.56     19.69 o 
   8   3   0       78.43      125.18      5.72 o 
   9   3   0     2590.90     2701.32     33.37 o 
  10   3   0      137.64       98.05      5.82 o 
  11   3   0      244.60      281.98      9.99 o 
  12   3   0       30.36       63.41     10.83 o 
  13   3   0       86.25       73.85      9.44 o 
  14   3   0      457.71      464.84     17.66 o 
  15   3   0      207.88      226.99     10.56 o 
  16   3   0      484.04      493.79     17.60 o 
  17   3   0        5.32        7.69      5.78 o 
  18   3   0       81.70       78.42     16.71 o 
  19   3   0      751.96      799.18     35.73 o 
  20   3   0       13.71       -1.60     11.43 o 
  21   3   0      412.59      417.38     45.85 o 
  22   3   0      244.56      308.62     26.67 o 
   0   4   0     3737.59     3627.00     47.50 o 
   1   4   0       26.55       26.81      2.84 o 
   2   4   0       75.91       45.63      3.56 o 
   3   4   0     2564.99     2581.94     27.12 o 
   4   4   0     2604.99     2704.97     27.22 o 
   5   4   0     1492.22     1632.86     18.98 o 
   6   4   0     2772.04     3311.15     33.95 o 
   7   4   0      238.62      282.76      8.01 o 
   8   4   0    17748.04    18134.36    179.24 o 
   9   4   0       18.10       26.20      3.90 o 
  10   4   0      762.97      846.80     16.19 o 
  11   4   0      644.82      672.45     22.28 o 
  12   4   0     3779.49     3727.54     46.48 o 
  13   4   0      475.85      461.35     17.29 o 
  14   4   0        6.73        1.82      4.37 o 
  15   4   0       23.71       21.92      6.16 o 
  16   4   0     1917.47     1963.05     37.74 o 
  17   4   0        3.64       10.41      7.34 o 
  18   4   0        0.06       -4.06      7.96 o 
  19   4   0       99.28       99.66     16.41 o 
  20   4   0       62.73       79.99     19.66 o 
  21   4   0        6.07       17.07     11.04 o 
   1   5   0        0.06        3.70      2.29 o 
   2   5   0      121.22      146.01      5.73 o 
   3   5   0      181.44      219.23      7.59 o 
   4   5   0     6674.46     7234.17     62.30 o 
   5   5   0      335.89      375.06      9.16 o 
   6   5   0      171.50      136.22      5.33 o 
   7   5   0       19.79       27.18      3.75 o 
   8   5   0      225.15      259.65      8.76 o 
   9   5   0      688.71      701.82     17.07 o 
  10   5   0      175.16      182.09      8.90 o 
  11   5   0      129.25      126.37      7.91 o 
  12   5   0      130.89      123.30     10.67 o 
  13   5   0       92.04       95.46      8.05 o 
  14   5   0     1355.08     1363.49     25.85 o 
  15   5   0      333.65      363.18     15.99 o 
  16   5   0      696.69      723.95     24.01 o 
  17   5   0       32.59       26.86      8.53 o 
  18   5   0      100.03       94.50     16.75 o 
  19   5   0       13.04       11.21      9.26 o 
  20   5   0      123.99      100.21     21.07 o 
  21   5   0       11.39        0.75     21.42 o 
   0   6   0     3296.47     3470.91     50.98 o 
   1   6   0     2778.50     2925.63     31.82 o 
   2   6   0       47.04       50.74      4.65 o 
   3   6   0        2.51       27.96      4.15 o 
   4   6   0      509.95      569.23     12.54 o 
   5   6   0      486.98      460.74     10.70 o 
   6   6   0       48.98       68.92      4.88 o 
   7   6   0       73.05       79.57      5.36 o 
   8   6   0     1299.01     1289.93     18.65 o 
   9   6   0      356.57      362.67     10.04 o 
  10   6   0     1126.04     1140.17     22.55 o 
  11   6   0     5011.23     4737.29     57.39 o 
  12   6   0        3.05        6.34      4.73 o 
  13   6   0     1739.56     1739.28     31.90 o 
  14   6   0       79.11       83.33     12.37 o 
  15   6   0       31.46       25.22      8.72 o 
  16   6   0      398.90      402.76     22.72 o 
  17   6   0      482.45      562.67     27.13 o 
  18   6   0      151.42      189.36     18.04 o 
  19   6   0      158.59      138.18     22.24 o 
  20   6   0      109.83       92.50     21.34 o 
   1   7   0      138.09      159.72      7.46 o 
   2   7   0      262.76      253.46      9.53 o 
   3   7   0     1701.71     1799.70     26.24 o 
   4   7   0       21.55       25.45      4.66 o 
   5   7   0      248.79      256.67      9.67 o 
   6   7   0       54.30       68.04      5.58 o 
   7   7   0       93.64      112.29      9.07 o 
   8   7   0        0.93        1.55      3.51 o 
   9   7   0      516.83      502.95     13.92 o 
  10   7   0      298.28      281.08     14.09 o 
  11   7   0        0.57       -5.31      4.07 o 
  12   7   0      198.33      203.76     16.21 o 
  13   7   0      580.52      587.69     21.05 o 
  14   7   0      258.14      286.90     17.57 o 
  15   7   0        1.77        1.10      8.27 o 
  16   7   0       42.77       29.03     10.77 o 
  17   7   0        2.63       -2.05      8.32 o 
  18   7   0      112.39       80.50     14.68 o 
  19   7   0        9.69       22.42     14.18 o 
   0   8   0      643.15      609.27     21.29 o 
   1   8   0      112.52      112.29      7.93 o 
   2   8   0       33.65       31.72      5.61 o 
   3   8   0       33.04       37.28      5.53 o 
   4   8   0        0.92       -1.38      4.13 o 
   5   8   0     1475.14     1380.44     25.12 o 
   6   8   0        5.14       10.53      4.73 o 
   7   8   0     1385.13     1349.81     23.64 o 
   8   8   0      306.33      298.47     11.21 o 
   9   8   0      427.09      406.74     13.48 o 
  10   8   0      507.73      475.02     14.77 o 
  11   8   0     1227.23     1152.18     28.94 o 
  12   8   0      147.53      162.74     17.54 o 
  13   8   0      143.28      170.65     20.96 o 
  14   8   0      354.08      310.82     36.23 o 
  15   8   0      180.35      174.72     18.04 o 
  16   8   0       44.60       15.50     12.62 o 
  17   8   0       85.56       59.13     16.65 o 
  18   8   0       86.45       73.43     21.69 o 
   1   9   0       45.55       40.06      7.06 o 
   2   9   0      107.41      119.24      9.15 o 
   3   9   0        0.42       -5.34      5.03 o 
   4   9   0      901.10      903.12     19.89 o 
   5   9   0      140.12      133.39      9.28 o 
   6   9   0     4654.45     4372.60     79.32 o 
   7   9   0       16.48       24.20      6.82 o 
   8   9   0     2778.01     2570.55     50.17 o 
   9   9   0      764.94      721.12     22.03 o 
  10   9   0     1121.57     1120.00     33.91 o 
  11   9   0       18.65       10.24      6.93 o 
  12   9   0      492.69      480.05     25.25 o 
  13   9   0      231.25      228.22     17.83 o 
  14   9   0      127.07      116.85     18.98 o 
  15   9   0       11.28        5.40     10.53 o 
  16   9   0      161.49      140.69     21.11 o 
  17   9   0       73.49       70.44     25.91 o 
   0  10   0     2304.22     2267.04     50.35 o 
   1  10   0      397.54      391.46     14.78 o 
   2  10   0     1660.21     1614.49     28.55 o 
   3  10   0       14.36       19.51      6.46 o 
   4  10   0        1.11        1.60      5.71 o 
   5  10   0      328.91      295.71     13.45 o 
   6  10   0       52.77       43.67      7.78 o 
   7  10   0       45.30       50.01      8.92 o 
   8  10   0      973.59     1116.93     34.46 o 
   9  10   0       65.39       66.77     11.49 o 
  10  10   0      239.07      211.40     17.05 o 
  11  10   0       30.12       20.29     10.87 o 
  12  10   0      508.73      633.37     35.40 o 
  13  10   0        1.31        1.14      9.80 o 
  14  10   0        8.16       19.56     12.08 o 
  15  10   0       31.20       50.27     15.79 o 
   1  11   0      179.71      178.20     12.38 o 
   2  11   0      108.00       92.11     10.21 o 
   3  11   0       58.81       73.90      9.12 o 
   4  11   0       51.58       56.31      8.53 o 
   5  11   0       18.19       16.98      8.87 o 
   6  11   0      157.76      162.80     16.20 o 
   7  11   0      348.74      357.09     21.51 o 
   8  11   0        1.83       -3.16      8.44 o 
   9  11   0       18.21       18.42     10.42 o 
  10  11   0       11.53       12.35     10.16 o 
  11  11   0       19.49       -3.89      9.56 o 
  12  11   0       71.29       86.81     24.80 o 
  13  11   0      262.60      384.88     34.75 o 
   0  12   0       10.67       16.44     10.64 o 
   1  12   0      503.18      535.85     20.48 o 
   2  12   0        0.95       -1.39      6.67 o 
   3  12   0      449.79      410.98     21.65 o 
   4  12   0       12.42       19.29     10.77 o 
   5  12   0       35.47       41.24     12.62 o 
   6  12   0       10.80       -5.17      8.63 o 
   7  12   0        9.85        9.06      9.20 o 
   8  12   0       12.84       23.37     11.83 o 
   9  12   0      215.13      219.60     19.87 o 
  10  12   0        3.34       17.86     12.04 o 
  11  12   0      276.96      295.46     26.13 o 
   1  13   0        0.10        3.19      8.74 o 
   2  13   0      555.14      594.12     35.37 o 
   3  13   0        1.00       -2.34     11.05 o 
   4  13   0        2.10       -4.08     13.33 o 
   5  13   0       15.11        8.31     11.53 o 
   6  13   0      739.91      877.14     51.22 o 
   7  13   0       45.58       60.10     16.73 o 
 -22   1   1      677.21      729.79     55.81 o 
 -21   1   1       57.40       43.40     14.31 o 
 -20   1   1       27.54       17.64     12.00 o 
 -19   1   1      267.18      261.58     21.69 o 
 -18   1   1       38.49       29.69      9.33 o 
 -17   1   1       87.85       68.07      9.52 o 
 -16   1   1     1685.60     1647.87     29.53 o 
 -15   1   1      126.73      133.45     11.36 o 
 -14   1   1      624.48      640.60     16.17 o 
 -13   1   1      129.61      155.70     12.95 o 
 -12   1   1      614.12      579.92     13.44 o 
 -11   1   1      223.86      166.74      7.64 o 
 -10   1   1      139.04      164.89      7.91 o 
  -9   1   1     3343.48     3566.82     39.99 o 
  -8   1   1     2307.55     2600.73     30.65 o 
  -7   1   1     1155.17     1229.53     17.03 o 
  -6   1   1     3017.95     2824.47     30.06 o 
  -5   1   1     5292.84     5208.33     45.05 o 
  -4   1   1     2545.61     2643.92     23.61 o 
  -3   1   1     3002.83     2922.67     26.32 o 
  -2   1   1     3342.23     3311.07     29.41 o 
  -1   1   1      707.59      693.96      7.06 o 
   0   1   1      386.81      395.09      4.59 o 
   1   1   1      496.63      458.04      5.81 o 
   2   1   1    17689.46    17575.08    132.56 o 
   3   1   1     7324.74     7377.36     56.11 o 
   4   1   1     8840.60     9025.10     69.36 o 
   5   1   1    15644.54    15821.22    134.77 o 
   6   1   1      107.23       67.40      3.83 o 
   7   1   1      813.53      806.79     11.75 o 
   8   1   1        7.08        3.12      2.93 o 
   9   1   1        2.90        1.39      1.96 o 
  10   1   1      921.85      965.52     25.04 o 
  11   1   1        9.24        2.45      3.22 o 
  12   1   1      822.21      891.47     17.68 o 
  13   1   1     1398.64     1386.14     23.66 o 
  14   1   1     2732.21     2880.04     40.15 o 
  15   1   1      234.61      222.53     12.98 o 
  16   1   1       42.55       30.27      6.71 o 
  17   1   1      405.28      391.61     21.37 o 
  18   1   1       82.20       76.01     13.59 o 
  19   1   1       67.52       70.10     12.77 o 
  20   1   1        2.08        8.43      9.57 o 
  21   1   1       23.09        7.26     12.31 o 
  22   1   1        9.13       -1.13     13.73 o 
 -22   2   1        0.07      -12.17     13.68 o 
 -21   2   1      327.86      277.89     25.26 o 
 -20   2   1       83.93       88.50     19.27 o 
 -19   2   1      775.21      785.66     29.63 o 
 -18   2   1      435.84      406.01     18.29 o 
 -17   2   1       90.24      100.23     10.80 o 
 -16   2   1      497.59      513.39     16.24 o 
 -15   2   1      141.70      155.13      9.33 o 
 -14   2   1      123.70      121.78      9.34 o 
 -13   2   1      114.54      192.44      9.08 o 
 -12   2   1        8.95        7.40      3.88 o 
 -11   2   1     3668.17     3484.03     42.14 o 
 -10   2   1      105.71       83.04      6.57 o 
  -9   2   1      139.68       70.27      4.96 o 
  -8   2   1        0.09       -0.43      1.89 o 
  -7   2   1      644.09      674.18     10.97 o 
  -6   2   1      566.33      574.61     11.39 o 
  -5   2   1     1697.17     1747.19     17.99 o 
  -4   2   1      625.42      597.54      8.44 o 
  -3   2   1     1352.88     1338.33     12.83 o 
  -2   2   1       58.57       56.15      2.12 o 
  -1   2   1     1518.51     1467.96     14.18 o 
   0   2   1     1573.81     1544.54     13.06 o 
   1   2   1     4610.42     4566.11     34.29 o 
   2   2   1      284.85      276.67      5.44 o 
   3   2   1      860.77      861.57     10.20 o 
   4   2   1      624.35      643.13      9.71 o 
   5   2   1     4839.75     4828.49     44.55 o 
   6   2   1      250.47      255.54      6.43 o 
   7   2   1      211.89      218.41      6.19 o 
   8   2   1      117.47      105.22      5.26 o 
   9   2   1     1382.64     1561.73     21.79 o 
  10   2   1      320.64      339.71     11.16 o 
  11   2   1     1380.87     1452.08     23.22 o 
  12   2   1       79.86       51.10      6.79 o 
  13   2   1      610.48      596.55     21.11 o 
  14   2   1      896.95      875.27     19.52 o 
  15   2   1       98.31       85.91     12.38 o 
  16   2   1      118.87      118.03     14.81 o 
  17   2   1      575.03      556.25     21.04 o 
  18   2   1       98.76       84.07     15.67 o 
  19   2   1     1610.93     1636.52     38.98 o 
  20   2   1      301.10      324.35     20.66 o 
  21   2   1      101.37       89.01     39.61 o 
  22   2   1      309.51      410.10     30.91 o 
 -22   3   1       95.70       83.17     21.69 o 
 -21   3   1       64.85       93.49     16.65 o 
 -20   3   1      102.73      116.18     14.55 o 
 -19   3   1        0.86        6.63      7.70 o 
 -18   3   1      231.12      209.00     26.56 o 
 -17   3   1     4047.01     4020.38     60.95 o 
 -16   3   1       56.32       80.02      9.50 o 
 -15   3   1     3112.07     2999.70     43.59 o 
 -14   3   1     2177.64     2205.60     34.61 o 
 -13   3   1     3063.24     3025.73     42.03 o 
 -12   3   1      512.44      572.21     14.91 o 
 -11   3   1       70.07       72.40      7.95 o 
 -10   3   1       25.67       23.59      4.01 o 
  -9   3   1     3761.79     3387.30     38.44 o 
  -8   3   1      912.88      997.18     16.23 o 
  -7   3   1        0.39        2.01      2.16 o 
  -6   3   1      920.05      943.28     19.60 o 
  -5   3   1      267.13      344.15      7.10 o 
  -4   3   1      247.06      226.43      5.07 o 
  -3   3   1     6600.81     6463.33     50.60 o 
  -2   3   1     1020.51     1009.00     11.54 o 
  -1   3   1     1560.44     1642.53     16.43 o 
   0   3   1        6.42        7.56      1.59 o 
   1   3   1     2686.27     2688.89     21.56 o 
   2   3   1     2188.53     2122.19     21.94 o 
   3   3   1    16257.65    16031.44    125.08 o 
   4   3   1      143.50      133.83      5.10 o 
   5   3   1     4113.91     4070.43     40.03 o 
   6   3   1      381.01      447.85      8.97 o 
   7   3   1      444.59      429.47     12.62 o 
   8   3   1      142.31      112.68      5.92 o 
   9   3   1      242.09      235.04      7.98 o 
  10   3   1       44.36       26.26      3.91 o 
  11   3   1       17.39       41.90      5.01 o 
  12   3   1      364.21      306.17     10.34 o 
  13   3   1     1665.25     1592.96     29.79 o 
  14   3   1       36.66       45.28      6.04 o 
  15   3   1       81.65       93.20     12.37 o 
  16   3   1      101.40       79.36      9.94 o 
  17   3   1      638.90      654.71     20.82 o 
  18   3   1       44.99       53.65     10.40 o 
  19   3   1      666.68      683.17     28.37 o 
  20   3   1      342.03      398.52     23.15 o 
  21   3   1       45.34       28.32     12.18 o 
 -21   4   1       27.37       22.48     16.11 o 
 -20   4   1      133.13      129.96     27.26 o 
 -19   4   1      722.69      768.92     30.06 o 
 -18   4   1      841.14      811.69     26.80 o 
 -17   4   1       97.62       57.21     16.32 o 
 -16   4   1     1446.74     1455.18     29.67 o 
 -15   4   1       39.28       36.99      6.52 o 
 -14   4   1      440.01      433.20     13.99 o 
 -13   4   1      289.75      319.72     12.16 o 
 -12   4   1       42.28       40.44      7.57 o 
 -11   4   1      139.87      124.99      7.27 o 
 -10   4   1      707.46      774.37     16.23 o 
  -9   4   1      164.37      205.33      9.63 o 
  -8   4   1     5683.74     5773.15     56.50 o 
  -7   4   1      183.27      186.60      6.93 o 
  -6   4   1     3469.69     3538.74     34.31 o 
  -5   4   1        1.77        4.14      1.65 o 
  -4   4   1     5898.13     6089.64     50.57 o 
  -3   4   1      626.64      650.26     10.83 o 
  -2   4   1     4645.33     4884.53     43.97 o 
  -1   4   1      209.04      214.51      5.94 o 
   0   4   1      585.86      615.31     10.08 o 
   1   4   1      949.85      894.73     12.64 o 
   2   4   1      105.16      120.00      4.74 o 
   3   4   1      127.97      118.06      4.84 o 
   4   4   1    12492.68    12688.80     93.82 o 
   5   4   1     2095.70     2092.18     21.47 o 
   6   4   1     1287.47     1354.67     19.48 o 
   7   4   1     1027.04     1144.54     17.95 o 
   8   4   1     3758.88     3788.30     42.27 o 
   9   4   1      527.25      536.62     12.92 o 
  10   4   1      413.28      361.48     10.88 o 
  11   4   1      441.03      427.12     16.46 o 
  12   4   1       17.05       24.26      4.91 o 
  13   4   1       75.51       74.10      6.93 o 
  14   4   1     1390.83     1425.13     27.08 o 
  15   4   1       17.12       16.05      6.23 o 
  16   4   1       13.17       12.40      7.30 o 
  17   4   1        0.02        0.12      6.25 o 
  18   4   1        0.98        3.51      8.34 o 
  19   4   1       75.68       98.49     18.53 o 
  20   4   1        5.44        2.50      8.81 o 
  21   4   1       16.82       29.43     12.19 o 
 -21   5   1        0.02      -11.08     13.56 o 
 -20   5   1        3.13       -0.60      8.75 o 
 -19   5   1        1.89       -4.59      9.47 o 
 -18   5   1        0.94        1.46      9.30 o 
 -17   5   1       47.78       62.81     14.01 o 
 -16   5   1     1928.96     2016.29     42.88 o 
 -15   5   1       10.41       14.96      6.00 o 
 -14   5   1     4150.33     4074.54     52.79 o 
 -13   5   1       26.42       30.19      5.73 o 
 -12   5   1     1060.30     1024.07     20.70 o 
 -11   5   1       84.07       77.87      8.87 o 
 -10   5   1     2762.90     2647.12     36.48 o 
  -9   5   1      140.65      141.09      6.86 o 
  -8   5   1       31.76       16.36      3.58 o 
  -7   5   1      117.70      130.75      5.64 o 
  -6   5   1     5286.23     5131.11     47.14 o 
  -5   5   1        1.03        0.65      1.87 o 
  -4   5   1     4225.13     4899.25     48.67 o 
  -3   5   1        5.00        1.53      2.68 o 
  -2   5   1     2614.72     2511.38     28.79 o 
  -1   5   1      390.89      405.34      9.07 o 
   0   5   1      565.64      768.88     12.76 o 
   1   5   1      125.79      151.63      5.91 o 
   2   5   1     5189.62     4886.43     45.93 o 
   3   5   1      959.65     1113.28     15.86 o 
   4   5   1     5875.72     6951.20     60.47 o 
   5   5   1      438.03      468.19      9.39 o 
   6   5   1      103.85      173.28      6.27 o 
   7   5   1      698.09      691.09     11.62 o 
   8   5   1      199.44      245.44      9.07 o 
   9   5   1     1003.21      957.97     19.30 o 
  10   5   1     4448.66     4424.80     53.21 o 
  11   5   1      165.81      169.51      9.24 o 
  12   5   1      289.10      292.17     11.28 o 
  13   5   1     2227.68     2204.01     32.21 o 
  14   5   1     1652.90     1664.65     30.91 o 
  15   5   1      444.68      426.34     16.85 o 
  16   5   1       23.96       24.55      8.26 o 
  17   5   1      238.35      233.37     15.47 o 
  18   5   1      282.43      323.33     18.66 o 
  19   5   1        6.73        7.98     16.11 o 
  20   5   1      106.88      109.34     20.48 o 
 -20   6   1        0.06       -8.41     11.67 o 
 -19   6   1      137.25      153.28     18.76 o 
 -18   6   1      176.97      191.17     27.25 o 
 -17   6   1       22.57       31.64     10.87 o 
 -16   6   1      479.56      507.60     26.18 o 
 -15   6   1       61.39       43.27      9.57 o 
 -14   6   1      526.67      474.25     16.81 o 
 -13   6   1     1916.67     1886.05     34.60 o 
 -12   6   1      872.37      856.76     18.81 o 
 -11   6   1       38.91       40.99      6.41 o 
 -10   6   1      351.48      323.34     11.42 o 
  -9   6   1     1203.63     1127.17     19.89 o 
  -8   6   1       51.82       54.59      4.55 o 
  -7   6   1     5356.51     5423.56     49.82 o 
  -6   6   1       25.65       30.09      3.52 o 
  -5   6   1     1357.52     1396.50     19.04 o 
  -4   6   1     2692.67     2653.88     31.56 o 
  -3   6   1     3081.48     3088.68     34.62 o 
  -2   6   1       76.50       75.81      5.13 o 
  -1   6   1      279.82      311.02      9.11 o 
   0   6   1       87.70       78.13      5.38 o 
   1   6   1     4986.77     5188.14     48.73 o 
   2   6   1     2226.52     2387.93     28.26 o 
   3   6   1      284.28      267.72      9.01 o 
   4   6   1     1645.40     1761.25     23.12 o 
   5   6   1      470.75      511.88     10.71 o 
   6   6   1        2.81        3.20      2.84 o 
   7   6   1      105.38       59.22      4.63 o 
   8   6   1       61.44       62.95      5.04 o 
   9   6   1      708.14      686.36     13.33 o 
  10   6   1      289.19      332.06     16.70 o 
  11   6   1     1696.50     1639.98     27.51 o 
  12   6   1        2.38        5.17      5.06 o 
  13   6   1        9.01       10.98      5.74 o 
  14   6   1        1.09       -3.56      5.52 o 
  15   6   1      196.70      196.87     26.79 o 
  16   6   1      377.93      430.97     20.34 o 
  17   6   1       94.02       74.72     18.37 o 
  18   6   1        2.00        1.40      8.45 o 
  19   6   1       59.42       71.10     16.06 o 
  20   6   1      634.11      622.68     45.24 o 
 -19   7   1       10.96       -5.56     10.53 o 
 -18   7   1       26.46       16.70     11.14 o 
 -17   7   1      231.11      250.71     29.62 o 
 -16   7   1        2.67        6.78      9.17 o 
 -15   7   1      460.76      431.34     21.75 o 
 -14   7   1       53.91       48.40     11.22 o 
 -13   7   1       10.80        9.32      7.88 o 
 -12   7   1      456.58      444.66     17.86 o 
 -11   7   1       13.50        7.66      5.16 o 
 -10   7   1       21.30       12.59      4.10 o 
  -9   7   1     3369.58     3280.84     38.83 o 
  -8   7   1        5.59        9.92      3.50 o 
  -7   7   1      927.15      925.22     17.66 o 
  -6   7   1        0.67       -1.58      3.12 o 
  -5   7   1     4210.81     3974.81     42.90 o 
  -4   7   1       22.80       16.12      4.19 o 
  -3   7   1      148.54      131.59      7.05 o 
  -2   7   1       20.54       14.32      4.08 o 
  -1   7   1     2092.09     1904.55     26.19 o 
   0   7   1        7.25        7.22      3.75 o 
   1   7   1      173.06      239.03      8.84 o 
   2   7   1      462.82      500.08     12.43 o 
   3   7   1     3266.05     3258.32     39.05 o 
   4   7   1       14.10        9.91      4.07 o 
   5   7   1      447.61      372.96     10.85 o 
   6   7   1      374.42      365.69      9.86 o 
   7   7   1      790.41      757.38     13.85 o 
   8   7   1      160.95      154.73      8.45 o 
   9   7   1      941.36      872.20     21.12 o 
  10   7   1      283.51      275.83     10.72 o 
  11   7   1      794.76      826.93     21.47 o 
  12   7   1        0.24        0.08      4.98 o 
  13   7   1      381.68      411.71     16.33 o 
  14   7   1      317.26      367.11     19.53 o 
  15   7   1      676.99      682.74     29.79 o 
  16   7   1      122.41      144.15     17.45 o 
  17   7   1        3.24       -2.42      8.61 o 
  18   7   1        9.57       33.33     11.14 o 
  19   7   1      406.23      402.77     81.56 o 
 -18   8   1       35.52       20.47     14.28 o 
 -17   8   1        3.70        4.18      9.18 o 
 -16   8   1      252.79      313.20     23.29 o 
 -15   8   1       80.24       78.10     14.37 o 
 -14   8   1       16.28       25.04      9.74 o 
 -13   8   1       52.50       35.20      9.74 o 
 -12   8   1       42.40       56.81     12.65 o 
 -11   8   1      433.79      454.76     21.88 o 
 -10   8   1     1894.65     1780.49     51.03 o 
  -9   8   1      166.99      178.70     10.04 o 
  -8   8   1     1248.36     1187.22     21.47 o 
  -7   8   1     1227.10     1149.20     20.50 o 
  -6   8   1      936.43      904.71     17.94 o 
  -5   8   1       22.71       21.13      5.52 o 
  -4   8   1     1996.03     1946.07     32.21 o 
  -3   8   1        0.83       -2.23      3.73 o 
  -2   8   1       77.51       99.58      7.17 o 
  -1   8   1     3941.69     3955.47     43.67 o 
   0   8   1      509.63      513.71     13.94 o 
   1   8   1       96.86       96.92      7.38 o 
   2   8   1       25.00       31.40      5.43 o 
   3   8   1      359.84      385.88     14.45 o 
   4   8   1      432.99      435.51     13.17 o 
   5   8   1       14.07       14.95      5.55 o 
   6   8   1     2233.38     2077.97     29.10 o 
   7   8   1      332.39      289.84     11.65 o 
   8   8   1     2104.23     2014.69     30.95 o 
   9   8   1        5.93       -0.93      4.36 o 
  10   8   1       10.26       13.73      5.15 o 
  11   8   1      284.47      254.55     12.65 o 
  12   8   1       17.27       28.68      8.33 o 
  13   8   1      149.35      173.76     17.77 o 
  14   8   1      133.47      114.68     23.30 o 
  15   8   1      178.83      135.25     23.40 o 
  16   8   1      188.28      181.14     25.24 o 
  17   8   1       61.36       58.26     16.65 o 
  18   8   1        0.46      -14.31      9.88 o 
 -17   9   1        0.37        9.11     10.73 o 
 -16   9   1        9.98        2.92     11.89 o 
 -15   9   1        1.78       -1.26      9.44 o 
 -14   9   1     1011.65     1019.20     34.67 o 
 -13   9   1       37.69       25.44      9.89 o 
 -12   9   1        0.33        4.46      7.95 o 
 -11   9   1       12.60       -0.77      7.66 o 
 -10   9   1       79.83       82.41     14.72 o 
  -9   9   1      183.90      153.05     14.68 o 
  -8   9   1      511.60      445.39     20.72 o 
  -7   9   1      375.63      374.43     13.23 o 
  -6   9   1     1457.53     1437.12     27.47 o 
  -5   9   1       53.44       52.33      7.38 o 
  -4   9   1     2373.18     2523.93     35.93 o 
  -3   9   1       62.89       58.75      7.26 o 
  -2   9   1      418.97      407.76     14.07 o 
  -1   9   1      108.80      116.10      8.81 o 
   0   9   1      793.73      756.66     17.93 o 
   1   9   1      267.20      278.67     12.68 o 
   2   9   1    15216.73    15057.05    137.29 o 
   3   9   1       53.18       43.17      6.89 o 
   4   9   1       16.37       13.78      5.54 o 
   5   9   1      136.28      138.49      9.54 o 
   6   9   1     1972.19     2084.70     34.30 o 
   7   9   1      175.57      183.86     11.32 o 
   8   9   1       15.77       25.17      6.73 o 
   9   9   1       65.85       54.51      7.89 o 
  10   9   1        0.16        2.86      5.76 o 
  11   9   1       21.55       19.95      9.45 o 
  12   9   1      132.19      119.61     22.17 o 
  13   9   1       16.69        6.78      9.36 o 
  14   9   1      522.32      578.94     41.34 o 
  15   9   1       17.23       25.71     14.60 o 
  16   9   1      133.74       73.60     20.45 o 
 -15  10   1       40.31       33.03     13.83 o 
 -14  10   1      368.39      400.00     31.51 o 
 -13  10   1       17.73       30.38     10.90 o 
 -12  10   1       28.05       10.56      9.18 o 
 -11  10   1        8.67       -0.64      8.31 o 
 -10  10   1      129.26      125.96     21.22 o 
  -9  10   1       35.96       22.15      9.83 o 
  -8  10   1      118.34      106.30     13.73 o 
  -7  10   1      454.37      425.99     29.59 o 
  -6  10   1        0.37        4.74      5.98 o 
  -5  10   1      407.72      392.97     15.62 o 
  -4  10   1     1433.58     1225.66     34.20 o 
  -3  10   1      103.24      111.36      9.48 o 
  -2  10   1      787.34      784.35     20.16 o 
  -1  10   1       20.47       18.07      6.24 o 
   0  10   1      419.18      447.11     15.38 o 
   1  10   1      739.21      737.21     19.66 o 
   2  10   1      395.09      397.18     14.39 o 
   3  10   1     1931.76     1832.20     31.90 o 
   4  10   1      218.97      201.90     11.49 o 
   5  10   1       63.42       74.38      9.86 o 
   6  10   1        5.25        8.51      6.40 o 
   7  10   1     1042.29      954.78     24.11 o 
   8  10   1        1.23       -2.90      6.01 o 
   9  10   1      584.93      617.32     26.20 o 
  10  10   1      255.67      273.91     19.33 o 
  11  10   1        0.04        6.52     10.89 o 
  12  10   1       76.15       84.53     18.59 o 
  13  10   1      573.76      527.66     30.36 o 
  14  10   1       42.60       60.26     16.05 o 
  15  10   1       55.76       58.51     16.31 o 
 -13  11   1      926.70     1053.42     43.28 o 
 -12  11   1        0.69       17.20     11.63 o 
 -11  11   1      124.01      144.46     18.56 o 
 -10  11   1        3.73       13.94      9.01 o 
  -9  11   1      632.00      678.83     40.00 o 
  -8  11   1        0.04       -1.76      8.97 o 
  -7  11   1       44.91       30.63     10.65 o 
  -6  11   1       34.80       32.34     11.13 o 
  -5  11   1      426.01      436.14     23.04 o 
  -4  11   1        0.60       -2.95      6.57 o 
  -3  11   1      167.87      193.29     11.90 o 
  -2  11   1        3.59       -2.22      6.17 o 
  -1  11   1      376.84      358.10     16.14 o 
   0  11   1       12.43       13.22      6.90 o 
   1  11   1      143.07      130.31     11.47 o 
   2  11   1       16.30        8.80      6.87 o 
   3  11   1      290.24      318.04     15.43 o 
   4  11   1        0.13       -2.59      6.23 o 
   5  11   1      191.50      195.96     19.47 o 
   6  11   1       11.27       16.46      7.70 o 
   7  11   1       74.23       95.69     14.66 o 
   8  11   1       85.33       85.18     13.15 o 
   9  11   1       44.40       62.89     12.82 o 
  10  11   1      197.59      183.86     17.57 o 
  11  11   1       86.32       90.06     14.41 o 
  12  11   1       27.07       49.53     18.59 o 
  13  11   1        5.04        8.57     13.14 o 
 -11  12   1       39.94       37.99     14.05 o 
 -10  12   1       12.39       -4.59     10.77 o 
  -9  12   1      427.21      407.47     24.58 o 
  -8  12   1       69.19       64.88     13.84 o 
  -7  12   1       16.34       12.98      9.37 o 
  -6  12   1       67.39       77.89     13.55 o 
  -5  12   1        9.33       10.99      9.26 o 
  -4  12   1       73.18       85.82     14.63 o 
  -3  12   1       25.27       33.63     10.27 o 
  -2  12   1       19.14       16.17      8.87 o 
  -1  12   1        3.11       -3.39      7.44 o 
   0  12   1       73.00       78.80     10.77 o 
   1  12   1        1.48        8.24      6.99 o 
   2  12   1      160.16      204.08     15.74 o 
   3  12   1       13.20       24.23     13.61 o 
   4  12   1       98.24      118.42     14.81 o 
   5  12   1        3.45        3.34     10.38 o 
   6  12   1        2.42      -12.97      8.64 o 
   7  12   1       98.78       86.98     14.68 o 
   8  12   1       11.62        7.87     10.16 o 
   9  12   1       16.12       14.12     17.09 o 
  10  12   1        5.59        4.77     11.39 o 
  -7  13   1        9.93        4.78     13.32 o 
  -6  13   1      190.23      215.07     22.98 o 
  -5  13   1      156.90      177.62     19.85 o 
  -4  13   1      108.09      126.95     17.90 o 
  -3  13   1       13.07       -0.04     13.74 o 
  -2  13   1      424.10      512.66     23.97 o 
  -1  13   1       96.95      108.16     24.32 o 
   0  13   1       17.49       29.37      9.84 o 
   1  13   1        8.28        9.69     11.52 o 
   2  13   1      190.76      290.68     20.70 o 
   3  13   1       38.50       43.92     14.17 o 
   4  13   1      247.13      295.89     23.43 o 
   5  13   1       11.12       -3.54     11.53 o 
   6  13   1      100.45       96.22     16.85 o 
   7  13   1      138.17      149.55     26.64 o 
 -21   0   2       48.37       14.65     34.34 o 
 -19   0   2       32.59       23.32     11.78 o 
 -18   0   2       23.96        4.68      9.91 o 
 -17   0   2      147.63      135.35     29.78 o 
 -16   0   2      468.50      490.00     23.32 o 
 -15   0   2     1137.22     1250.52     44.33 o 
 -14   0   2     2949.39     3218.84     61.42 o 
 -13   0   2       14.03       11.33      8.86 o 
 -12   0   2    14566.02    14549.58    206.80 o 
 -11   0   2        7.45        2.17      5.08 o 
 -10   0   2     3410.84     4503.50     62.76 o 
  -9   0   2     2298.13     2275.90     40.58 o 
  -8   0   2      298.32      270.85     12.92 o 
  -7   0   2     4460.54     4703.83     62.18 o 
  -6   0   2        9.30       12.31      6.91 o 
  -5   0   2       18.69       18.60      2.95 o 
  -4   0   2     1794.17     1769.95     25.29 o 
  -3   0   2        0.01        4.29      1.62 o 
  -2   0   2      271.14      230.11      7.04 o 
  -1   0   2       19.71       -3.12      2.08 o 
   0   0   2      159.56      109.95      4.07 o 
   1   0   2        0.85       -4.49      2.99 o 
   2   0   2      138.41       34.20      4.47 o 
   3   0   2     1635.00     1626.08     23.00 o 
   4   0   2       54.72       58.47      3.28 o 
   5   0   2    50865.10    47238.52    807.02 o 
   6   0   2      451.28      476.46     11.16 o 
   7   0   2       57.25       52.03      4.47 o 
   8   0   2      717.15      572.80     13.68 o 
   9   0   2     6155.34     6503.13     85.19 o 
  10   0   2      196.65      173.12      9.48 o 
  11   0   2      867.00      849.83     21.30 o 
  12   0   2      633.69      874.32     22.15 o 
  13   0   2       75.20       99.02      9.04 o 
  14   0   2     4150.55     4048.34     76.89 o 
  15   0   2      126.95      113.15     11.89 o 
  16   0   2     1773.75     1870.79     47.92 o 
  17   0   2       46.70       57.11     13.63 o 
  18   0   2       51.28       30.18     22.29 o 
  19   0   2       45.91       48.64     21.93 o 
  20   0   2        5.55        6.75     15.39 o 
  21   0   2        3.81        7.60     16.42 o 
  22   0   2       97.60      101.70     33.70 o 
 -22   1   2       49.29       16.18     20.40 o 
 -21   1   2       91.35       41.26     30.36 o 
 -20   1   2        0.03        3.67      9.81 o 
 -19   1   2        0.19        0.38      8.15 o 
 -18   1   2       60.60       44.28     11.64 o 
 -17   1   2      186.76      208.33     13.78 o 
 -16   1   2      359.25      309.84     14.06 o 
 -15   1   2       37.93       47.45      6.56 o 
 -14   1   2      301.69      278.04     11.34 o 
 -13   1   2     1497.39     1478.02     27.72 o 
 -12   1   2      336.02      332.28     10.33 o 
 -11   1   2      549.53      619.37     13.58 o 
 -10   1   2       50.65       31.28      4.08 o 
  -9   1   2       37.78       27.28      3.72 o 
  -8   1   2    11411.24    12100.89    114.99 o 
  -7   1   2      331.48      413.46      8.13 o 
  -6   1   2     4868.20     4964.29     46.63 o 
  -5   1   2     2506.82     2454.84     23.01 o 
  -4   1   2     3295.42     3332.52     29.08 o 
  -3   1   2      128.11      123.95      3.84 o 
  -2   1   2      781.54      831.33     11.66 o 
  -1   1   2     4411.35     4359.95     31.68 o 
   0   1   2      282.71      295.41      4.57 o 
   1   1   2      196.51      180.56      3.33 o 
   2   1   2       12.13        4.11      1.27 o 
   3   1   2     2737.36     2816.78     24.12 o 
   4   1   2      194.32      187.25      5.02 o 
   5   1   2     5636.41     5639.31     50.86 o 
   6   1   2    15232.38    15070.56    146.67 o 
   7   1   2     3050.34     2936.43     30.24 o 
   8   1   2     2636.35     2630.27     27.75 o 
   9   1   2     3610.68     3785.83     39.59 o 
  10   1   2    11633.46    12217.90    111.19 o 
  11   1   2      928.18      899.49     15.02 o 
  12   1   2        0.03        0.19      2.69 o 
  13   1   2      342.70      333.58     10.34 o 
  14   1   2      379.32      367.17     15.21 o 
  15   1   2     1010.39     1036.53     23.59 o 
  16   1   2      120.46       94.48     12.48 o 
  17   1   2       58.62       41.67      8.84 o 
  18   1   2      374.13      355.60     18.22 o 
  19   1   2       72.65       60.88     18.12 o 
  20   1   2        2.13       12.49      9.77 o 
  21   1   2      121.34       90.38     21.72 o 
  22   1   2        4.96       12.46     13.80 o 
 -22   2   2        2.45       -6.31     22.61 o 
 -21   2   2        7.04       21.25     14.32 o 
 -20   2   2        0.64       -2.03      9.52 o 
 -19   2   2      140.72      165.78     17.52 o 
 -18   2   2      100.45       75.87     13.46 o 
 -17   2   2      140.63      167.31     10.76 o 
 -16   2   2      360.89      390.83     14.40 o 
 -15   2   2     2297.56     2195.99     41.70 o 
 -14   2   2      515.05      505.30     15.42 o 
 -13   2   2      388.42      407.32     12.72 o 
 -12   2   2       42.04       37.81      5.30 o 
 -11   2   2      489.52      442.28     11.63 o 
 -10   2   2      520.27      524.33     14.81 o 
  -9   2   2      162.99      147.85      6.80 o 
  -8   2   2       24.43       20.31      3.06 o 
  -7   2   2     5885.64     6354.56     57.96 o 
  -6   2   2      122.65      126.10      3.93 o 
  -5   2   2     2224.95     2219.08     24.64 o 
  -4   2   2        0.02        2.01      1.52 o 
  -3   2   2    38990.10    36882.66    537.58 o 
  -2   2   2       68.29       73.35      3.37 o 
  -1   2   2      212.26      199.02      5.84 o 
   0   2   2      182.85      180.02      3.49 o 
   1   2   2    35587.21    35444.50    254.95 o 
   2   2   2      273.76      270.94      5.67 o 
   3   2   2     1232.31     1092.61     14.09 o 
   4   2   2     1887.20     1945.41     23.00 o 
   5   2   2    12459.97    12023.44     98.01 o 
   6   2   2      122.30      138.88      4.94 o 
   7   2   2        1.99        1.03      2.01 o 
   8   2   2       13.32       16.59      3.14 o 
   9   2   2     5101.45     5209.56     53.38 o 
  10   2   2      612.88      581.45     12.63 o 
  11   2   2       40.50       31.41      4.10 o 
  12   2   2      226.47      243.26     13.72 o 
  13   2   2     1297.97     1248.46     22.93 o 
  14   2   2      218.91      217.62     13.69 o 
  15   2   2      709.43      698.31     19.84 o 
  16   2   2        7.02        1.57      5.67 o 
  17   2   2      814.31      866.84     26.36 o 
  18   2   2       20.88       20.44      7.49 o 
  19   2   2       72.26       79.49     15.91 o 
  20   2   2       30.86        6.42      8.78 o 
  21   2   2       88.17       80.77     25.41 o 
 -22   3   2        0.62       -1.41     21.58 o 
 -21   3   2        3.95       21.33     11.63 o 
 -20   3   2       25.11       22.19     10.38 o 
 -19   3   2      203.04      198.29     15.78 o 
 -18   3   2       64.07       52.44     10.46 o 
 -17   3   2      269.38      260.65     26.47 o 
 -16   3   2     2040.07     1137.62     72.98 o 
 -15   3   2      290.90      306.47     21.93 o 
 -14   3   2     2224.63     2240.22     37.45 o 
 -13   3   2        3.27       14.40      4.30 o 
 -12   3   2       97.58      101.29      7.18 o 
 -11   3   2       53.87       53.51      6.30 o 
 -10   3   2       99.38       63.66      6.94 o 
  -9   3   2       19.22       23.91      4.25 o 
  -8   3   2        1.72        4.54      1.86 o 
  -7   3   2      336.85      419.44      8.12 o 
  -6   3   2      475.76      501.83      8.98 o 
  -5   3   2    13313.38    14350.93    115.60 o 
  -4   3   2       34.90       43.37      2.69 o 
  -3   3   2     1503.44     1395.75     16.31 o 
  -2   3   2     8762.24     8488.43     74.24 o 
  -1   3   2     8996.63     8589.18     76.19 o 
   0   3   2      224.04      224.03      5.25 o 
   1   3   2      918.99      901.99     11.04 o 
   2   3   2      234.03      230.72      5.75 o 
   3   3   2     2428.72     2317.30     24.22 o 
   4   3   2     2779.53     2718.74     30.02 o 
   5   3   2      482.29      383.59      8.99 o 
   6   3   2      958.39      966.64     14.46 o 
   7   3   2     1150.14     1314.46     19.80 o 
   8   3   2       20.44       20.62      3.37 o 
   9   3   2     2256.79     2183.73     27.48 o 
  10   3   2      429.50      406.75     10.90 o 
  11   3   2      115.11      114.08      6.64 o 
  12   3   2       14.59       12.88      4.22 o 
  13   3   2      955.80      939.78     18.29 o 
  14   3   2       46.81       47.62      8.32 o 
  15   3   2        1.12        0.78      4.85 o 
  16   3   2      283.49      291.06     23.61 o 
  17   3   2      399.89      420.62     19.42 o 
  18   3   2     1620.90     1657.06     48.51 o 
  19   3   2       26.77       17.77     10.88 o 
  20   3   2      297.96      295.00     27.84 o 
  21   3   2       10.44       16.79     11.11 o 
 -21   4   2      129.35      108.43     29.42 o 
 -20   4   2      772.80      864.13     45.83 o 
 -19   4   2       46.33       44.73     12.27 o 
 -18   4   2      164.74      131.08     18.23 o 
 -17   4   2        5.17       11.93      6.63 o 
 -16   4   2        3.64        7.81      6.18 o 
 -15   4   2       99.64       93.02     11.16 o 
 -14   4   2     1372.76     1327.21     26.03 o 
 -13   4   2      524.78      565.87     15.95 o 
 -12   4   2      262.92      251.27     10.53 o 
 -11   4   2      478.36      508.11     14.05 o 
 -10   4   2       68.40       42.30      6.30 o 
  -9   4   2        0.15        0.12      2.12 o 
  -8   4   2      205.36      304.53     12.74 o 
  -7   4   2     2001.65     2073.83     23.05 o 
  -6   4   2      210.84      265.92      6.08 o 
  -5   4   2     1123.53     1106.38     13.42 o 
  -4   4   2      577.79      446.61      8.96 o 
  -3   4   2      901.85      929.70     12.20 o 
  -2   4   2     1753.84     1725.81     17.73 o 
  -1   4   2       37.66       36.26      3.03 o 
   0   4   2     3426.60     3129.06     30.47 o 
   1   4   2        1.07        2.10      1.98 o 
   2   4   2     2240.29     2078.95     24.39 o 
   3   4   2      271.72      292.88      7.19 o 
   4   4   2      572.17      543.47      9.81 o 
   5   4   2      572.64      597.22     10.74 o 
   6   4   2     1170.61     1388.31     17.86 o 
   7   4   2      180.88      176.51      6.95 o 
   8   4   2      763.35      621.49     14.15 o 
   9   4   2      631.13      701.10     15.98 o 
  10   4   2        2.24       15.52      3.99 o 
  11   4   2       61.69       58.61      5.68 o 
  12   4   2      938.80      922.59     18.37 o 
  13   4   2      106.86      114.48      8.83 o 
  14   4   2      163.14      152.17     12.78 o 
  15   4   2       95.64      110.81     10.75 o 
  16   4   2      349.23      389.10     21.62 o 
  17   4   2        8.33        4.58      9.50 o 
  18   4   2      299.11      294.68     28.06 o 
  19   4   2       26.85       34.68     10.85 o 
  20   4   2       90.97       60.09     13.59 o 
  21   4   2       36.27       23.87     16.11 o 
 -21   5   2        8.57       19.74     10.93 o 
 -20   5   2       68.49       37.06     12.72 o 
 -19   5   2      108.06      113.83     19.51 o 
 -18   5   2       31.51       35.63     10.77 o 
 -17   5   2       33.37       39.68     10.24 o 
 -16   5   2      186.11      188.40     13.97 o 
 -15   5   2      462.43      478.31     17.58 o 
 -14   5   2        3.26       -0.81      5.17 o 
 -13   5   2      120.87      133.09     10.96 o 
 -12   5   2      326.73      326.53     11.99 o 
 -11   5   2       89.34      104.98      7.79 o 
 -10   5   2       92.76      119.46      6.55 o 
  -9   5   2        3.58        1.23      3.12 o 
  -8   5   2        0.03        7.76      3.12 o 
  -7   5   2      721.12      803.39     14.81 o 
  -6   5   2     3163.63     3384.75     33.50 o 
  -5   5   2      108.00       97.57      5.35 o 
  -4   5   2      299.40      333.28      8.49 o 
  -3   5   2        0.59       -1.72      2.26 o 
  -2   5   2    12238.75    13216.32    105.04 o 
  -1   5   2      611.38      626.77     11.41 o 
   0   5   2       96.70      114.90      5.26 o 
   1   5   2     1602.56     1692.82     21.00 o 
   2   5   2     2432.16     2751.45     29.11 o 
   3   5   2     1328.06     1361.23     18.66 o 
   4   5   2     4269.52     4630.49     43.35 o 
   5   5   2      167.58      136.64      6.47 o 
   6   5   2      332.68      324.03      9.37 o 
   7   5   2      320.63      279.60      8.24 o 
   8   5   2      156.85      185.98      7.88 o 
   9   5   2     1228.37     1236.35     19.85 o 
  10   5   2      696.27      753.99     17.91 o 
  11   5   2        0.33       -3.97      4.34 o 
  12   5   2      640.26      668.94     20.28 o 
  13   5   2      547.87      553.89     17.41 o 
  14   5   2      301.26      348.67     19.27 o 
  15   5   2        1.42        2.91      6.11 o 
  16   5   2       46.42       70.78      9.80 o 
  17   5   2       65.48       67.38     14.72 o 
  18   5   2      127.82      136.77     18.52 o 
  19   5   2        6.25        6.45      9.66 o 
  20   5   2       47.26       24.79     20.01 o 
 -20   6   2       72.76       82.29     19.83 o 
 -19   6   2      121.68      112.56     24.80 o 
 -18   6   2      153.35      149.64     27.11 o 
 -17   6   2      319.65      321.54     21.52 o 
 -16   6   2       39.74       33.37      9.18 o 
 -15   6   2      600.93      609.31     22.45 o 
 -14   6   2      618.36      555.13     21.42 o 
 -13   6   2      940.87      956.70     27.23 o 
 -12   6   2     1775.07     1718.58     32.52 o 
 -11   6   2      305.34      301.48     10.85 o 
 -10   6   2      245.91      277.66      9.57 o 
  -9   6   2       12.19       23.49      4.13 o 
  -8   6   2     1412.45     1320.13     21.34 o 
  -7   6   2     1245.90     1320.42     19.76 o 
  -6   6   2     1414.36     1343.33     19.73 o 
  -5   6   2      268.56      295.77      8.70 o 
  -4   6   2        0.43       -2.27      2.45 o 
  -3   6   2     4427.45     4405.02     47.07 o 
  -2   6   2       91.09      102.82      5.80 o 
  -1   6   2     1831.82     1911.60     25.03 o 
   0   6   2      565.95      507.67     11.14 o 
   1   6   2      215.57      294.10     10.63 o 
   2   6   2     1151.47     1243.47     20.37 o 
   3   6   2     1586.78     1638.35     21.64 o 
   4   6   2     3552.16     3571.30     37.38 o 
   5   6   2     3594.59     3588.27     34.69 o 
   6   6   2        0.63        1.46      2.86 o 
   7   6   2       56.94       67.53      5.25 o 
   8   6   2      254.25      238.47      9.01 o 
   9   6   2      912.90     1053.60     19.36 o 
  10   6   2     1412.88     1410.54     24.68 o 
  11   6   2        1.57       -0.61      4.52 o 
  12   6   2        6.83       11.46      4.88 o 
  13   6   2      126.15      138.18     11.56 o 
  14   6   2      177.25      185.86     12.54 o 
  15   6   2        3.79        4.38      6.42 o 
  16   6   2      817.07      826.23     26.89 o 
  17   6   2      161.22      182.32     15.01 o 
  18   6   2      286.96      328.80     22.81 o 
  19   6   2       22.12        7.87     13.77 o 
 -19   7   2      102.13      117.25     29.12 o 
 -18   7   2      425.70      495.21     35.50 o 
 -17   7   2      133.25      131.63     24.19 o 
 -16   7   2        3.65       -0.98      6.87 o 
 -15   7   2      119.90      124.16     14.35 o 
 -14   7   2      148.27      126.84     17.28 o 
 -13   7   2      929.32      869.39     34.15 o 
 -12   7   2       78.83       70.63     13.76 o 
 -11   7   2       99.33       96.91     11.51 o 
 -10   7   2       96.08      120.56      8.91 o 
  -9   7   2      328.07      304.26     11.97 o 
  -8   7   2       24.51       27.01      4.47 o 
  -7   7   2       44.32       37.04      5.03 o 
  -6   7   2        4.97        6.39      3.58 o 
  -5   7   2      277.50      256.57      9.87 o 
  -4   7   2        2.59        1.22      3.21 o 
  -3   7   2       47.18       38.31      4.68 o 
  -2   7   2       51.11       48.60      5.15 o 
  -1   7   2      791.51      889.54     16.41 o 
   0   7   2       63.46       71.98      5.76 o 
   1   7   2       57.32       51.63      5.22 o 
   2   7   2        1.69        5.52      3.66 o 
   3   7   2     1571.10     1591.99     24.34 o 
   4   7   2      407.48      391.40     11.10 o 
   5   7   2      203.89      203.30      8.56 o 
   6   7   2        3.36        1.79      3.45 o 
   7   7   2      185.02      192.33      8.64 o 
   8   7   2      310.45      339.30     10.88 o 
   9   7   2       42.39       51.32      5.84 o 
  10   7   2       58.12       61.47      6.88 o 
  11   7   2        4.17        4.71      5.26 o 
  12   7   2       10.45       12.05      5.62 o 
  13   7   2       71.11       58.57      8.66 o 
  14   7   2       13.52       26.97      7.60 o 
  15   7   2      711.88      692.72     25.79 o 
  16   7   2       65.56       84.56     13.44 o 
  17   7   2      156.33      137.72     19.35 o 
  18   7   2      151.13      166.30     44.26 o 
  19   7   2      196.55      134.62     51.24 o 
 -18   8   2        2.99      -10.95     10.16 o 
 -17   8   2       87.33       87.40     19.59 o 
 -16   8   2       61.56       55.00     12.81 o 
 -15   8   2       75.04       78.88     18.96 o 
 -14   8   2       90.70       93.94     16.64 o 
 -13   8   2       21.82       25.35      9.83 o 
 -12   8   2      439.69      440.83     22.55 o 
 -11   8   2        6.11        0.30      7.72 o 
 -10   8   2        7.24        2.70      6.23 o 
  -9   8   2      421.08      419.49     18.39 o 
  -8   8   2       25.15       20.97      5.29 o 
  -7   8   2      775.49      757.04     16.50 o 
  -6   8   2      515.93      465.12     12.94 o 
  -5   8   2       12.52       17.38      5.14 o 
  -4   8   2       32.36       33.59      5.74 o 
  -3   8   2      132.58      132.49      7.96 o 
  -2   8   2     2222.24     2225.80     29.61 o 
  -1   8   2       53.84       65.33      6.47 o 
   0   8   2     2618.03     2624.95     34.17 o 
   1   8   2      223.54      232.60      9.96 o 
   2   8   2     2701.01     2701.14     35.65 o 
   3   8   2        9.26       11.37      4.61 o 
   4   8   2      780.20      813.16     18.02 o 
   5   8   2      169.10      161.41      8.46 o 
   6   8   2       61.11       47.09      6.71 o 
   7   8   2      663.15      571.88     21.39 o 
   8   8   2      451.42      423.85     14.05 o 
   9   8   2      114.76      127.24      9.08 o 
  10   8   2       55.84       42.13      6.40 o 
  11   8   2       21.52       27.68      6.87 o 
  12   8   2       14.76        9.06      6.34 o 
  13   8   2       13.88        3.75      7.18 o 
  14   8   2      396.81      425.48     21.08 o 
  15   8   2       60.50       39.82     14.91 o 
  16   8   2       46.37       42.46     12.33 o 
  17   8   2       56.65       55.85     16.97 o 
 -17   9   2       20.68       18.68     13.28 o 
 -16   9   2       45.12       35.10     15.08 o 
 -15   9   2        0.64       -5.44      8.24 o 
 -14   9   2      172.98      203.27     18.10 o 
 -13   9   2       70.78       54.12     13.44 o 
 -12   9   2       50.33       55.50     11.29 o 
 -11   9   2      215.09      207.37     17.63 o 
 -10   9   2      114.96      101.52     21.12 o 
  -9   9   2       26.36       15.22      8.50 o 
  -8   9   2      110.10      100.37     11.05 o 
  -7   9   2      205.86      228.49     13.06 o 
  -6   9   2     4345.51     4211.18     67.29 o 
  -5   9   2       94.95      100.83      9.59 o 
  -4   9   2     4497.60     4318.96     52.59 o 
  -3   9   2       73.30       61.46      8.06 o 
  -2   9   2       37.49       24.51      6.09 o 
  -1   9   2        7.47        6.06      5.48 o 
   0   9   2     2406.11     2426.26     34.10 o 
   1   9   2      676.53      675.03     17.40 o 
   2   9   2     2279.98     2234.76     32.17 o 
   3   9   2      559.91      581.23     16.62 o 
   4   9   2       38.59       43.82      7.22 o 
   5   9   2      280.97      275.94     15.72 o 
   6   9   2     1768.77     1670.75     30.30 o 
   7   9   2      317.02      305.62     14.04 o 
   8   9   2     2298.05     2222.54     34.11 o 
   9   9   2      203.39      211.27     11.43 o 
  10   9   2      341.43      318.57     15.94 o 
  11   9   2        0.06        2.34      5.66 o 
  12   9   2        3.73        2.72      7.81 o 
  13   9   2       13.22       14.53     10.81 o 
  14   9   2       25.31       32.82     11.39 o 
  15   9   2       11.48        8.31     12.45 o 
  16   9   2       96.80       54.10     22.80 o 
 -15  10   2      114.85      138.51     35.32 o 
 -14  10   2      109.91       57.38     12.96 o 
 -13  10   2       16.78        6.93      9.89 o 
 -12  10   2      310.53      316.43     28.48 o 
 -11  10   2      537.39      527.44     25.71 o 
 -10  10   2       97.19       90.03     14.40 o 
  -9  10   2       51.91       55.04     11.40 o 
  -8  10   2       18.14       36.29     10.28 o 
  -7  10   2        0.06       -0.72      6.80 o 
  -6  10   2     1014.06      860.37     25.98 o 
  -5  10   2       47.73       36.57      8.16 o 
  -4  10   2      445.44      439.98     15.91 o 
  -3  10   2       50.32       39.30      7.51 o 
  -2  10   2      675.71      660.69     19.26 o 
  -1  10   2       86.06       86.53      9.07 o 
   0  10   2      900.11      830.59     21.04 o 
   1  10   2      425.34      448.31     15.45 o 
   2  10   2      562.62      543.73     16.56 o 
   3  10   2       29.73       29.60      7.12 o 
   4  10   2      924.15      867.05     23.65 o 
   5  10   2        5.07        1.76      6.25 o 
   6  10   2      178.17      186.31     11.85 o 
   7  10   2       78.08       92.11      9.60 o 
   8  10   2      694.61      708.39     25.47 o 
   9  10   2        0.00       -4.79      5.45 o 
  10  10   2        9.98        1.81      8.50 o 
  11  10   2      115.65      111.66     27.90 o 
  12  10   2      149.94      132.21     27.82 o 
  13  10   2      211.24      219.70     20.48 o 
  14  10   2        2.06        6.24     12.57 o 
  15  10   2        4.10       -8.14     10.01 o 
 -13  11   2      148.28      127.04     18.69 o 
 -12  11   2      119.76      124.24     27.55 o 
 -11  11   2       75.40       85.85     14.66 o 
 -10  11   2      211.90      201.56     19.37 o 
  -9  11   2     1791.44     1799.39     48.01 o 
  -8  11   2      186.41      152.81     19.78 o 
  -7  11   2       21.16        7.25      8.71 o 
  -6  11   2       19.97       16.24      8.58 o 
  -5  11   2     1029.57     1001.55     29.54 o 
  -4  11   2       63.83       94.54     11.66 o 
  -3  11   2       41.78       41.50      9.06 o 
  -2  11   2        7.00        2.76      6.05 o 
  -1  11   2       12.61        7.74      6.66 o 
   0  11   2       26.52       22.52      7.31 o 
   1  11   2       37.41       34.66      7.88 o 
   2  11   2       60.63       59.69      9.00 o 
   3  11   2      135.32      144.94     13.72 o 
   4  11   2       47.27       51.45      9.81 o 
   5  11   2       22.00       25.39      8.51 o 
   6  11   2      350.33      332.05     16.43 o 
   7  11   2      587.20      567.21     20.46 o 
   8  11   2       79.25       76.87     13.29 o 
   9  11   2       47.99       31.29     11.72 o 
  10  11   2      114.82      105.35     15.04 o 
  11  11   2      483.80      447.49     27.97 o 
  12  11   2       60.82       55.24     16.97 o 
  13  11   2      171.23      215.69     26.50 o 
 -11  12   2      448.55      475.44     31.88 o 
 -10  12   2      134.40      158.50     23.15 o 
  -9  12   2        1.31       15.71     11.85 o 
  -8  12   2      168.09      192.18     21.91 o 
  -7  12   2      264.68      264.12     29.76 o 
  -6  12   2        0.67       -9.67      8.58 o 
  -5  12   2       45.99       65.36     12.80 o 
  -4  12   2        1.90       -2.07      7.99 o 
  -3  12   2      290.10      308.42     23.46 o 
  -2  12   2        6.58       -3.39      7.33 o 
  -1  12   2      128.61      136.93     12.74 o 
   0  12   2        3.76       -2.49      7.23 o 
   1  12   2      136.19      106.49     13.14 o 
   2  12   2        1.06       -7.21      8.03 o 
   3  12   2       91.23       88.39     12.29 o 
   4  12   2        8.07       15.47      9.62 o 
   5  12   2      463.80      478.85     21.64 o 
   6  12   2       23.23       38.65     17.60 o 
   7  12   2      179.05      204.28     24.22 o 
   8  12   2        1.76       -6.92      9.63 o 
   9  12   2      141.72      135.08     16.72 o 
  10  12   2      127.98      175.48     22.48 o 
  -7  13   2        9.96        9.41     13.01 o 
  -6  13   2      194.11      253.68     25.09 o 
  -5  13   2      137.29      169.07     25.06 o 
  -4  13   2      725.35      787.67     33.72 o 
  -3  13   2       53.73       59.98     13.85 o 
  -2  13   2      242.26      270.12     18.88 o 
  -1  13   2       70.56      120.38     14.66 o 
   0  13   2      121.71      145.35     18.67 o 
   1  13   2       25.45       29.27     11.62 o 
   2  13   2      459.73      481.97     28.16 o 
   3  13   2      266.44      315.99     25.67 o 
   4  13   2       67.62       73.66     22.39 o 
   5  13   2      155.12      212.20     20.56 o 
   6  13   2      792.51      863.01     36.12 o 
 -22   1   3      164.11      116.87     79.42 o 
 -21   1   3       56.89       10.45     22.31 o 
 -20   1   3       26.10       22.54     15.35 o 
 -19   1   3      196.14      138.03     21.98 o 
 -18   1   3        7.19        0.49      7.29 o 
 -17   1   3      234.99      230.79     12.67 o 
 -16   1   3       63.15       51.36      8.11 o 
 -15   1   3      838.18      839.91     19.85 o 
 -14   1   3       97.69      118.05     13.16 o 
 -13   1   3      518.30      501.05     12.79 o 
 -12   1   3     1353.77     1411.69     21.88 o 
 -11   1   3     1402.82     1479.91     21.63 o 
 -10   1   3     9452.39    10333.85     98.02 o 
  -9   1   3      174.86      139.94      5.89 o 
  -8   1   3        7.31       15.94      4.14 o 
  -7   1   3     1401.54     1440.62     18.14 o 
  -6   1   3     7400.85     7176.47     61.10 o 
  -5   1   3      376.01      369.46      5.95 o 
  -4   1   3     7289.43     7103.55     61.63 o 
  -3   1   3       76.33       77.73      4.07 o 
  -2   1   3    13149.55    13107.84    102.45 o 
  -1   1   3     4131.47     4134.32     33.03 o 
   0   1   3    18376.13    18237.98    147.38 o 
   1   1   3        4.54        6.96      1.47 o 
   2   1   3      394.36      351.29      5.96 o 
   3   1   3      992.93     1058.75     14.81 o 
   4   1   3    15884.49    15868.85    157.51 o 
   5   1   3      139.08      149.82      5.84 o 
   6   1   3     1971.17     2040.10     21.93 o 
   7   1   3     3707.70     3828.42     50.63 o 
   8   1   3       14.14       27.02      2.64 o 
   9   1   3       22.73       33.18      3.45 o 
  10   1   3      429.30      441.25     13.68 o 
  11   1   3     1707.35     1701.13     24.61 o 
  12   1   3       30.61       36.58      4.47 o 
  13   1   3       63.32       38.69      5.26 o 
  14   1   3       65.27       61.02      7.19 o 
  15   1   3      599.03      534.87     18.39 o 
  16   1   3      193.80      211.47     13.81 o 
  17   1   3       22.03       10.50      6.93 o 
  18   1   3      710.12      667.31     29.12 o 
  19   1   3       71.68       66.74     15.04 o 
  20   1   3       16.62       12.47     10.56 o 
  21   1   3       99.59       60.40     20.16 o 
 -22   2   3       39.49       41.70     51.51 o 
 -21   2   3        9.61      -13.95     22.09 o 
 -20   2   3      167.10      180.13     20.40 o 
 -19   2   3       24.59       22.47      8.77 o 
 -18   2   3      357.86      334.68     18.72 o 
 -17   2   3     1146.55     1101.87     27.06 o 
 -16   2   3      115.24      103.37     16.66 o 
 -15   2   3      783.29      705.18     19.35 o 
 -14   2   3      224.11      240.32     10.64 o 
 -13   2   3        3.80        6.89      4.14 o 
 -12   2   3      410.88      428.31     12.10 o 
 -11   2   3      846.52      779.23     15.64 o 
 -10   2   3       35.20       30.56      4.03 o 
  -9   2   3      110.16      157.56      6.75 o 
  -8   2   3      109.37      107.99      6.73 o 
  -7   2   3      364.85      301.42      7.01 o 
  -6   2   3      256.50      276.74      6.00 o 
  -5   2   3      539.14      454.37      7.87 o 
  -4   2   3        3.11        1.53      1.83 o 
  -3   2   3     1588.46     1492.89     20.96 o 
  -2   2   3     1717.00     1655.83     14.51 o 
  -1   2   3      963.98     1015.94      9.87 o 
   0   2   3      110.43      108.58      2.92 o 
   1   2   3     3198.30     3189.03     30.59 o 
   2   2   3      184.20      185.42      6.26 o 
   3   2   3      612.21      598.20      9.61 o 
   4   2   3     7015.84     7291.11     65.18 o 
   5   2   3      484.29      461.41      8.80 o 
   6   2   3       59.00       66.09      5.01 o 
   7   2   3      284.87      220.54     11.91 o 
   8   2   3     2680.78     2849.14     33.90 o 
   9   2   3       11.31        6.49      3.03 o 
  10   2   3      548.61      490.29     18.44 o 
  11   2   3        4.35        1.23      3.10 o 
  12   2   3        5.79        6.78      3.42 o 
  13   2   3     1863.08     1773.35     36.67 o 
  14   2   3        3.87        7.67      4.97 o 
  15   2   3      235.86      242.30     18.42 o 
  16   2   3       21.92       15.59      6.74 o 
  17   2   3        4.38       -0.61      5.61 o 
  18   2   3      425.99      403.74     19.58 o 
  19   2   3       25.28       25.08      8.65 o 
  20   2   3      133.50       95.42     31.21 o 
  21   2   3      224.05      208.61     40.90 o 
 -22   3   3       40.62      -18.13     30.05 o 
 -21   3   3     1136.32     1280.36     56.38 o 
 -20   3   3      266.95      312.26     30.36 o 
 -19   3   3      106.18      106.48     17.42 o 
 -18   3   3      206.99      235.05     24.36 o 
 -17   3   3      627.37      694.70     24.01 o 
 -16   3   3      252.37      259.50     19.84 o 
 -15   3   3      519.82      542.98     25.66 o 
 -14   3   3      295.55      268.18     13.14 o 
 -13   3   3      485.38      465.77     14.40 o 
 -12   3   3      539.95      558.41     14.91 o 
 -11   3   3      212.86      217.88      8.78 o 
 -10   3   3      107.40      122.67      6.86 o 
  -9   3   3     3560.70     3302.76     49.76 o 
  -8   3   3      102.06      116.88      4.71 o 
  -7   3   3       72.87       53.56      2.90 o 
  -6   3   3       23.82       29.44      2.71 o 
  -5   3   3     5923.99     5690.28     46.35 o 
  -4   3   3     1015.89     1021.74     14.78 o 
  -3   3   3     3890.28     3814.27     32.06 o 
  -2   3   3        0.23        0.36      1.32 o 
  -1   3   3    23236.06    22659.96    167.94 o 
   0   3   3        5.50       13.10      1.93 o 
   1   3   3       60.09       61.21      3.36 o 
   2   3   3       59.09       66.76      2.94 o 
   3   3   3       19.29       16.28      2.90 o 
   4   3   3      531.57      605.62     10.68 o 
   5   3   3      190.87      171.05      5.89 o 
   6   3   3      283.31      401.23     12.04 o 
   7   3   3      876.95      745.63     13.73 o 
   8   3   3       19.57       23.62      3.59 o 
   9   3   3      149.70      162.71      6.69 o 
  10   3   3      541.65      571.63     12.70 o 
  11   3   3     5484.52     5362.10     61.07 o 
  12   3   3       70.34       98.77      6.98 o 
  13   3   3        0.00        3.64      4.44 o 
  14   3   3      834.13      802.39     20.57 o 
  15   3   3     1835.54     1837.89     34.72 o 
  16   3   3      464.01      471.30     19.69 o 
  17   3   3      952.79      927.26     27.48 o 
  18   3   3      124.76      134.59     17.94 o 
  19   3   3     1955.57     2076.02     45.99 o 
  20   3   3      176.84      194.13     36.01 o 
  21   3   3      209.10      205.91     64.79 o 
 -21   4   3      287.92      362.33     26.02 o 
 -20   4   3       23.73       25.32     15.07 o 
 -19   4   3        6.24        3.58     11.38 o 
 -18   4   3       72.21       57.09     11.84 o 
 -17   4   3      343.93      371.75     17.69 o 
 -16   4   3      572.43      582.19     20.91 o 
 -15   4   3      422.18      434.56     16.53 o 
 -14   4   3      644.59      727.88     21.39 o 
 -13   4   3       58.00       50.12     11.59 o 
 -12   4   3     1105.38     1139.53     21.30 o 
 -11   4   3      200.76      209.10     11.88 o 
 -10   4   3      327.23      332.93     13.08 o 
  -9   4   3     1295.61     1301.61     18.21 o 
  -8   4   3        0.06       -1.73      1.87 o 
  -7   4   3     1310.66     1351.78     16.11 o 
  -6   4   3     3055.87     3242.59     32.09 o 
  -5   4   3     1649.73     1839.88     19.63 o 
  -4   4   3        4.10        4.11      1.78 o 
  -3   4   3      481.93      438.65      8.96 o 
  -2   4   3     9248.60     9854.51     83.27 o 
  -1   4   3      337.44      322.54      6.82 o 
   0   4   3     3862.56     3553.69     32.69 o 
   1   4   3      175.08      144.62      6.18 o 
   2   4   3     1047.97     1186.79     15.50 o 
   3   4   3        0.25        0.72      2.02 o 
   4   4   3     4577.39     4632.46     41.48 o 
   5   4   3      524.80      573.80     11.57 o 
   6   4   3     2846.67     2994.95     33.19 o 
   7   4   3      790.40      820.00     14.62 o 
   8   4   3      886.37      865.07     18.50 o 
   9   4   3       54.37       48.31      5.70 o 
  10   4   3      371.59      353.57     11.43 o 
  11   4   3       18.95       21.21      5.06 o 
  12   4   3      503.16      537.75     24.24 o 
  13   4   3      198.49      211.16     14.72 o 
  14   4   3      486.04      477.13     16.27 o 
  15   4   3      166.08      180.60     11.31 o 
  16   4   3       11.51        8.81      6.64 o 
  17   4   3        1.49        1.28      5.87 o 
  18   4   3      289.65      277.69     20.80 o 
  19   4   3       11.31       12.65      9.83 o 
  20   4   3     1228.27     1298.64     41.43 o 
 -21   5   3        4.89       -0.57      9.75 o 
 -20   5   3      119.13      171.04     18.78 o 
 -19   5   3      747.98      835.81     40.90 o 
 -18   5   3      685.81      791.08     28.41 o 
 -17   5   3       70.61       63.88     10.20 o 
 -16   5   3      282.51      304.87     16.37 o 
 -15   5   3      474.44      472.39     19.48 o 
 -14   5   3       18.13       22.13      7.99 o 
 -13   5   3     1716.86     1749.54     32.13 o 
 -12   5   3     3050.76     2876.54     43.48 o 
 -11   5   3     1259.82     1285.28     21.49 o 
 -10   5   3        8.00       10.76      3.47 o 
  -9   5   3        2.08        1.56      2.32 o 
  -8   5   3     4257.31     4366.87     45.93 o 
  -7   5   3        1.38        4.49      2.47 o 
  -6   5   3      466.02      499.73     11.51 o 
  -5   5   3      640.75      695.51     11.55 o 
  -4   5   3      568.03      798.58     13.38 o 
  -3   5   3     1127.81     1284.80     17.26 o 
  -2   5   3     2882.63     3549.88     34.80 o 
  -1   5   3      204.54      187.92      6.72 o 
   0   5   3     2898.27     2852.42     30.96 o 
   1   5   3        0.26       -1.31      2.27 o 
   2   5   3        3.27       24.22      3.40 o 
   3   5   3      137.13      123.46      5.94 o 
   4   5   3     2147.97     1993.08     24.32 o 
   5   5   3      212.51      259.06      7.15 o 
   6   5   3      142.04      184.74      6.37 o 
   7   5   3       69.02       45.34      5.30 o 
   8   5   3     3986.88     3875.33     43.32 o 
   9   5   3      164.48      173.24      9.59 o 
  10   5   3     1679.54     1619.00     30.12 o 
  11   5   3      175.10      168.14      9.47 o 
  12   5   3     2056.03     2007.35     48.47 o 
  13   5   3       18.86       15.69      5.77 o 
  14   5   3      754.06      735.32     20.78 o 
  15   5   3       68.34       72.46     10.75 o 
  16   5   3     1119.25     1149.13     28.86 o 
  17   5   3       16.64       18.71      7.88 o 
  18   5   3      418.06      459.08     24.14 o 
  19   5   3       93.74      102.03     14.64 o 
  20   5   3       24.66        8.12     12.00 o 
 -20   6   3        6.00        8.71     12.01 o 
 -19   6   3      261.91      284.32     22.18 o 
 -18   6   3     1106.44     1242.33     56.05 o 
 -17   6   3      303.22      343.06     22.66 o 
 -16   6   3       67.64       66.53     10.64 o 
 -15   6   3        1.30        3.85      6.80 o 
 -14   6   3      161.77      193.75     14.22 o 
 -13   6   3      978.39      937.57     29.08 o 
 -12   6   3      386.91      412.05     18.46 o 
 -11   6   3       83.06       71.46      8.20 o 
 -10   6   3      413.96      419.11     11.40 o 
  -9   6   3     2736.42     2665.40     31.95 o 
  -8   6   3      510.66      509.88     13.19 o 
  -7   6   3     1288.41     1270.99     19.98 o 
  -6   6   3      246.57      265.19      9.38 o 
  -5   6   3       76.34      124.71      6.79 o 
  -4   6   3        1.50        8.10      3.24 o 
  -3   6   3      598.45      585.58     12.49 o 
  -2   6   3      150.69      144.61      6.55 o 
  -1   6   3       14.81       14.42      3.51 o 
   0   6   3     2085.71     2101.60     25.13 o 
   1   6   3     4308.42     4327.68     43.20 o 
   2   6   3       13.13       22.79      4.03 o 
   3   6   3      636.28      714.74     18.16 o 
   4   6   3      223.92      232.95      8.17 o 
   5   6   3     3408.01     3532.43     37.35 o 
   6   6   3      132.44      134.41      6.17 o 
   7   6   3     1598.38     1657.05     23.83 o 
   8   6   3      684.56      666.04     14.69 o 
   9   6   3     1286.01     1315.00     36.45 o 
  10   6   3      125.24      126.92      9.19 o 
  11   6   3      814.63      801.62     20.05 o 
  12   6   3      339.08      326.87     20.28 o 
  13   6   3       18.80       21.11      6.42 o 
  14   6   3      357.93      346.89     22.73 o 
  15   6   3       87.65       77.21     10.27 o 
  16   6   3      313.29      269.99     16.64 o 
  17   6   3      939.24     1000.26     33.67 o 
  18   6   3      360.89      363.88     21.95 o 
  19   6   3      267.57      280.58     32.50 o 
 -19   7   3       56.41       54.93     16.96 o 
 -18   7   3       58.87       74.94     14.83 o 
 -17   7   3      962.92     1013.31     38.03 o 
 -16   7   3       60.51       64.56     11.45 o 
 -15   7   3       39.58       35.43      9.28 o 
 -14   7   3       15.16        9.26      7.69 o 
 -13   7   3      850.00      877.02     27.63 o 
 -12   7   3       94.22       77.52     10.67 o 
 -11   7   3      104.19      118.19     12.82 o 
 -10   7   3       39.10       27.83      7.81 o 
  -9   7   3      650.74      672.04     16.25 o 
  -8   7   3       44.36       43.46      4.77 o 
  -7   7   3        6.86       17.94      4.09 o 
  -6   7   3       83.98       94.94      6.53 o 
  -5   7   3     1887.98     1828.11     26.63 o 
  -4   7   3        6.90        3.56      3.67 o 
  -3   7   3       95.45       90.20      5.94 o 
  -2   7   3        1.70       -1.24      3.04 o 
  -1   7   3     5981.71     5891.22     57.26 o 
   0   7   3     1099.32     1121.59     18.90 o 
   1   7   3     1179.03     1199.96     19.74 o 
   2   7   3      107.49      118.09      6.77 o 
   3   7   3     3400.01     3174.31     38.42 o 
   4   7   3       23.92       30.08      4.62 o 
   5   7   3      240.33      254.97      9.19 o 
   6   7   3        3.66       14.99      4.63 o 
   7   7   3     7769.47     7556.91     71.45 o 
   8   7   3       38.36       30.84      5.45 o 
   9   7   3      392.03      370.92     11.78 o 
  10   7   3      299.16      323.40     11.95 o 
  11   7   3     3250.46     3226.47     43.72 o 
  12   7   3        7.62        1.78      5.91 o 
  13   7   3      155.45      148.30     11.33 o 
  14   7   3      543.65      535.21     19.07 o 
  15   7   3      100.95       96.16     11.88 o 
  16   7   3       84.10       82.88     13.12 o 
  17   7   3       46.40       53.21     12.55 o 
  18   7   3       26.58       37.06     18.85 o 
 -18   8   3      240.00      219.56     25.21 o 
 -17   8   3       53.48       55.84     13.90 o 
 -16   8   3      184.48      200.28     28.38 o 
 -15   8   3      120.73      126.05     22.63 o 
 -14   8   3      279.38      309.33     20.23 o 
 -13   8   3      115.02       77.92     13.15 o 
 -12   8   3      527.09      493.93     31.79 o 
 -11   8   3      312.43      247.10     17.38 o 
 -10   8   3        5.88       -0.51      6.04 o 
  -9   8   3       62.90       28.30      8.61 o 
  -8   8   3       19.38       26.48      7.28 o 
  -7   8   3      151.71      129.70      8.24 o 
  -6   8   3      744.05      737.11     16.01 o 
  -5   8   3        1.37        2.31      4.11 o 
  -4   8   3     1889.60     1750.60     39.42 o 
  -3   8   3       82.80       87.74      6.90 o 
  -2   8   3      380.33      350.25     11.86 o 
  -1   8   3     2800.59     2649.92     33.97 o 
   0   8   3      112.13      121.52      7.73 o 
   1   8   3       59.84       74.05      6.66 o 
   2   8   3       19.17       20.40      5.41 o 
   3   8   3     4550.87     4428.38     48.99 o 
   4   8   3      216.97      201.65      9.49 o 
   5   8   3      309.98      323.39     13.24 o 
   6   8   3      702.08      609.68     15.85 o 
   7   8   3        0.29        1.29      4.65 o 
   8   8   3      876.62      895.23     23.64 o 
   9   8   3      295.68      288.42     12.33 o 
  10   8   3      444.15      402.60     13.95 o 
  11   8   3       26.17       21.88      7.09 o 
  12   8   3      807.31      767.77     23.06 o 
  13   8   3      149.49      157.39     16.61 o 
  14   8   3        5.79        6.90      7.84 o 
  15   8   3        2.32        0.96      7.15 o 
  16   8   3       20.64       32.79     13.15 o 
  17   8   3       29.01       18.48     18.83 o 
 -17   9   3       15.70       10.95     13.92 o 
 -16   9   3        6.61        3.22     10.57 o 
 -15   9   3        0.05        0.77      8.94 o 
 -14   9   3        2.93        3.68      8.47 o 
 -13   9   3        7.26       11.11      9.70 o 
 -12   9   3      788.62      850.74     36.41 o 
 -11   9   3        7.43       14.93      8.75 o 
 -10   9   3      672.96      600.88     26.40 o 
  -9   9   3       15.47       22.63      7.62 o 
  -8   9   3       10.51       -2.16      5.63 o 
  -7   9   3       71.23       80.73     10.72 o 
  -6   9   3       37.99       26.12      6.75 o 
  -5   9   3       27.70       24.99      7.96 o 
  -4   9   3     2660.16     2736.61     38.45 o 
  -3   9   3        5.13       11.84      5.14 o 
  -2   9   3       31.09       29.13      6.24 o 
  -1   9   3       33.41       31.90      6.21 o 
   0   9   3     9112.42     8797.63     90.17 o 
   1   9   3       36.82       33.38      6.37 o 
   2   9   3     1617.79     1529.30     26.26 o 
   3   9   3        7.67       13.89      5.10 o 
   4   9   3       22.17       31.00      7.43 o 
   5   9   3       42.35       27.00      7.52 o 
   6   9   3      214.25      230.58     12.45 o 
   7   9   3      854.12      803.71     20.95 o 
   8   9   3     1305.59     1333.21     25.80 o 
   9   9   3       63.02      115.45      9.43 o 
  10   9   3      938.37      876.55     26.90 o 
  11   9   3       10.50        6.97      5.95 o 
  12   9   3        0.29       -1.87      7.68 o 
  13   9   3       79.11       65.60     11.36 o 
  14   9   3       11.73       22.86     10.81 o 
  15   9   3        1.40       -3.26     11.15 o 
  16   9   3      245.29      230.73     44.92 o 
 -15  10   3       51.70       49.22     15.05 o 
 -14  10   3       39.51       51.24     13.58 o 
 -13  10   3        7.12       -0.17      8.85 o 
 -12  10   3        6.78        1.99      8.55 o 
 -11  10   3     1188.72     1119.56     37.10 o 
 -10  10   3      161.26      142.75     23.52 o 
  -9  10   3      103.82       78.98     13.12 o 
  -8  10   3      499.41      508.94     25.18 o 
  -7  10   3      532.80      641.76     23.22 o 
  -6  10   3      336.70      273.79     21.73 o 
  -5  10   3      163.97      114.16     11.41 o 
  -4  10   3        4.71        5.14      5.79 o 
  -3  10   3      147.59      162.08     11.09 o 
  -2  10   3      745.72      648.85     18.56 o 
  -1  10   3      947.24      906.29     22.06 o 
   0  10   3      587.82      592.35     17.84 o 
   1  10   3     2305.76     2203.15     42.85 o 
   2  10   3      168.82      170.10     10.99 o 
   3  10   3        4.19        7.44      6.64 o 
   4  10   3      263.32      240.95     14.42 o 
   5  10   3      602.79      609.64     21.41 o 
   6  10   3      253.11      201.39     13.20 o 
   7  10   3      132.03      136.56     11.36 o 
   8  10   3        0.25        5.94      6.37 o 
   9  10   3      777.94      751.65     22.26 o 
  10  10   3        0.52        8.72      7.15 o 
  11  10   3      161.84      154.78     15.26 o 
  12  10   3       30.05       28.02     11.45 o 
  13  10   3        2.31       25.75     11.70 o 
  14  10   3       11.13        6.96     16.26 o 
 -13  11   3       22.93        8.54     11.33 o 
 -12  11   3       62.39       27.62     13.31 o 
 -11  11   3        1.56       -5.37      8.71 o 
 -10  11   3        0.01        0.64      8.80 o 
  -9  11   3       75.20       77.40     14.26 o 
  -8  11   3      211.99      219.71     22.40 o 
  -7  11   3       32.80       41.53     10.84 o 
  -6  11   3        4.45       -5.22      7.14 o 
  -5  11   3        0.11       -3.82      6.23 o 
  -4  11   3        1.96        0.71      7.26 o 
  -3  11   3       58.80       58.04     10.18 o 
  -2  11   3        4.83       -5.21      6.04 o 
  -1  11   3      388.56      438.29     17.44 o 
   0  11   3       58.34       42.01      8.27 o 
   1  11   3        0.48       -7.95      5.30 o 
   2  11   3       33.12       31.42      9.17 o 
   3  11   3      305.62      307.61     19.36 o 
   4  11   3      338.31      360.70     22.04 o 
   5  11   3       14.78       11.61      8.44 o 
   6  11   3        3.26        0.33      6.77 o 
   7  11   3      226.62      236.49     14.45 o 
   8  11   3       98.80       81.99     10.66 o 
   9  11   3       21.92       15.78      8.97 o 
  10  11   3        0.00       -1.33      9.22 o 
  11  11   3      434.85      530.53     29.14 o 
  12  11   3        0.10       -7.52     10.49 o 
 -11  12   3       62.45       39.50     16.23 o 
 -10  12   3       33.02       26.68     13.69 o 
  -9  12   3       60.77       55.79     14.53 o 
  -8  12   3       11.25       15.43     10.27 o 
  -7  12   3       31.77       31.91     11.84 o 
  -6  12   3        0.87        9.03      8.63 o 
  -5  12   3       16.48        3.79      6.70 o 
  -4  12   3        2.02       -5.99      7.56 o 
  -3  12   3       21.15       16.24     10.38 o 
  -2  12   3      114.18      145.75     14.41 o 
  -1  12   3        1.05        4.56      7.98 o 
   0  12   3       25.54       28.83     10.75 o 
   1  12   3        0.97        4.23      8.97 o 
   2  12   3       82.51       63.62     11.58 o 
   3  12   3        1.52       12.93      9.03 o 
   4  12   3        0.43        3.72      8.01 o 
   5  12   3        1.88        2.68      8.74 o 
   6  12   3       68.69       79.53     11.70 o 
   7  12   3       47.55       48.36     13.86 o 
   8  12   3        1.68       -3.26     10.40 o 
   9  12   3        6.29        8.43     11.99 o 
  10  12   3       11.85       20.68     15.21 o 
  -7  13   3       24.07       42.65     15.15 o 
  -6  13   3        0.40       -2.71     10.05 o 
  -5  13   3       74.92       93.01     17.77 o 
  -4  13   3       59.75       89.69     15.85 o 
  -3  13   3       42.29       59.49     12.46 o 
  -2  13   3       90.43      145.85     23.37 o 
  -1  13   3      104.81      110.24     16.93 o 
   0  13   3      221.03      281.06     27.68 o 
   1  13   3        4.81       -3.93     11.45 o 
   2  13   3        0.06       -0.42     10.16 o 
   3  13   3      147.53      167.69     19.24 o 
   4  13   3      261.67      314.24     23.25 o 
   5  13   3        0.08        0.92     12.18 o 
   6  13   3       55.15       56.06     16.34 o 
 -22   0   4      408.90      485.10     60.10 o 
 -21   0   4       67.27        2.68     22.09 o 
 -20   0   4       99.06       91.02     33.19 o 
 -19   0   4        7.73      -10.02     13.88 o 
 -18   0   4      345.08      408.37     23.94 o 
 -17   0   4       95.46       84.67     26.64 o 
 -16   0   4        0.23        7.63      6.87 o 
 -15   0   4      146.22      145.06     12.45 o 
 -14   0   4      965.36      959.84     27.91 o 
 -13   0   4       31.96       21.77      6.36 o 
 -12   0   4      176.45      232.07     13.82 o 
 -11   0   4      140.77      154.15     10.64 o 
 -10   0   4      325.64      536.64     16.74 o 
  -9   0   4      701.99      763.88     20.91 o 
  -8   0   4     2174.56     2200.58     39.93 o 
  -7   0   4       10.99       15.03      3.84 o 
  -6   0   4       73.42      117.75      5.69 o 
  -5   0   4      515.45      469.72     10.22 o 
  -4   0   4    22891.84    22637.18    229.79 o 
  -3   0   4      183.07      204.48      5.62 o 
  -2   0   4   100482.64    89204.50    944.10 o 
  -1   0   4      743.63      743.52     14.42 o 
   0   0   4    22603.42    23003.69    246.60 o 
   1   0   4      577.05      561.01     10.38 o 
   2   0   4   559257.56   402726.13   9912.17 o 
   3   0   4     2502.70     2465.30     34.32 o 
   4   0   4    76643.94    68272.38    940.72 o 
   5   0   4      568.29      603.69     12.56 o 
   6   0   4     4289.12     4065.95     54.92 o 
   7   0   4     2062.35     2197.94     38.63 o 
   8   0   4      866.74     1006.52     19.60 o 
   9   0   4      546.72      528.08     14.10 o 
  10   0   4     6092.99     5948.48     92.00 o 
  11   0   4     1164.78     1187.66     29.96 o 
  12   0   4     1487.85     1416.52     33.03 o 
  13   0   4        1.01       -1.34      3.63 o 
  14   0   4     2025.02     1907.38     45.49 o 
  15   0   4       18.93       26.63      8.87 o 
  16   0   4      488.07      546.89     34.81 o 
  17   0   4       12.92       10.08     12.49 o 
  18   0   4      411.65      393.67     34.34 o 
  19   0   4        6.62       15.24     19.68 o 
  20   0   4      267.95      292.87     31.76 o 
  21   0   4      106.10      116.93     28.57 o 
 -22   1   4       48.94       54.09     28.58 o 
 -21   1   4      431.76      414.48     39.11 o 
 -20   1   4        3.30        7.43     10.31 o 
 -19   1   4      565.69      554.08     25.67 o 
 -18   1   4      245.04      232.15     15.45 o 
 -17   1   4      267.98      247.64     17.04 o 
 -16   1   4      958.80      932.81     23.68 o 
 -15   1   4     1971.74     1900.63     33.87 o 
 -14   1   4       99.97       93.16     12.67 o 
 -13   1   4      910.73      989.13     19.69 o 
 -12   1   4      606.22      562.42     14.03 o 
 -11   1   4     1533.55     1551.33     24.03 o 
 -10   1   4      126.90      139.21      7.32 o 
  -9   1   4     9569.23    10335.60     97.12 o 
  -8   1   4      300.55      353.28      8.95 o 
  -7   1   4      897.84      890.16     12.18 o 
  -6   1   4     2198.25     2338.64     23.57 o 
  -5   1   4    10192.11    10345.27    109.04 o 
  -4   1   4     3816.73     3796.37     33.47 o 
  -3   1   4       26.87       33.33      1.76 o 
  -2   1   4     6345.92     6404.00     51.88 o 
  -1   1   4    13916.31    14273.30    111.53 o 
   0   1   4     1618.02     1740.79     17.45 o 
   1   1   4     1928.53     1964.99     19.20 o 
   2   1   4     6802.40     6654.26     54.38 o 
   3   1   4    17803.62    17986.04    156.80 o 
   4   1   4     2761.92     2993.55     30.87 o 
   5   1   4     6158.46     6453.98     59.99 o 
   6   1   4     2810.02     2907.87     31.85 o 
   7   1   4     3619.17     3685.37     36.50 o 
   8   1   4       42.46       62.12      3.81 o 
   9   1   4      314.47      320.55      7.61 o 
  10   1   4      427.78      407.62      9.12 o 
  11   1   4      572.64      547.63     10.98 o 
  12   1   4       15.58       11.34      4.69 o 
  13   1   4       52.76       31.37      5.80 o 
  14   1   4       73.70       61.59      7.75 o 
  15   1   4      157.33      160.11     12.39 o 
  16   1   4       90.41       84.72     10.58 o 
  17   1   4        0.90        1.26      6.82 o 
  18   1   4      302.94      342.72     22.15 o 
  19   1   4      471.39      493.70     36.55 o 
  20   1   4      178.34      182.80     18.49 o 
  21   1   4       13.62       -1.16     11.01 o 
 -22   2   4       31.69       22.54     32.20 o 
 -21   2   4        3.73       -4.73     14.27 o 
 -20   2   4      134.98      134.78     22.92 o 
 -19   2   4        0.74        2.49      8.27 o 
 -18   2   4      127.00      147.77     17.92 o 
 -17   2   4      843.20      618.15     91.07 o 
 -16   2   4      857.29      789.72     37.76 o 
 -15   2   4      551.73      520.25     15.46 o 
 -14   2   4        6.16        4.25      4.48 o 
 -13   2   4      117.59       62.67      6.99 o 
 -12   2   4        4.73       -0.36      2.94 o 
 -11   2   4      163.63      191.61      7.81 o 
 -10   2   4      180.84      190.97      6.85 o 
  -9   2   4      108.57       89.64      4.40 o 
  -8   2   4       10.04        7.34      2.07 o 
  -7   2   4     4746.28     4702.35     49.35 o 
  -6   2   4      100.65       99.70      3.07 o 
  -5   2   4      400.65      403.88     12.98 o 
  -4   2   4     1270.19     1304.99     23.58 o 
  -3   2   4     2149.52     2264.81     29.31 o 
  -2   2   4     1187.63     1182.03     12.10 o 
  -1   2   4     9825.64     9811.71     74.27 o 
   0   2   4     2303.00     2307.77     22.58 o 
   1   2   4      835.84      833.17     11.62 o 
   2   2   4      177.38      183.49      5.95 o 
   3   2   4      452.55      513.34      9.24 o 
   4   2   4     1909.09     1898.99     21.58 o 
   5   2   4     2548.01     2563.29     27.59 o 
   6   2   4     2541.97     2609.49     29.99 o 
   7   2   4      231.28      241.66      7.27 o 
   8   2   4      431.73      418.88     10.04 o 
   9   2   4     6688.78     6720.51     66.32 o 
  10   2   4      621.24      655.30     18.60 o 
  11   2   4      549.52      508.16     15.75 o 
  12   2   4      207.45      216.71      9.93 o 
  13   2   4     4226.89     4214.74     55.97 o 
  14   2   4      152.91      123.53     13.19 o 
  15   2   4       31.61       27.39      7.36 o 
  16   2   4      290.91      254.96     15.04 o 
  17   2   4      223.62      209.21     26.10 o 
  18   2   4      115.06      103.16     15.53 o 
  19   2   4        0.42        2.18      8.60 o 
  20   2   4        6.65       11.47     12.27 o 
  21   2   4      103.74       62.33     21.69 o 
 -22   3   4        1.54       24.79     19.33 o 
 -21   3   4      113.47      110.86     28.50 o 
 -20   3   4      358.06      377.32     26.77 o 
 -19   3   4      463.07      412.98     26.36 o 
 -18   3   4       44.61       44.47      9.56 o 
 -17   3   4     2773.73     2893.18     92.26 o 
 -16   3   4      445.10      478.96     18.56 o 
 -15   3   4      686.00      599.06     19.40 o 
 -14   3   4      196.73      194.00     11.83 o 
 -13   3   4      663.62      721.83     18.99 o 
 -12   3   4       65.53       80.72      6.69 o 
 -11   3   4      296.76      290.85     10.21 o 
 -10   3   4      116.57      121.74      5.89 o 
  -9   3   4       91.17      121.36      5.51 o 
  -8   3   4      607.63      567.43     10.35 o 
  -7   3   4     1840.78     2068.59     22.42 o 
  -6   3   4      120.24      115.81      4.00 o 
  -5   3   4     2944.08     3076.21     37.56 o 
  -4   3   4       18.76       34.34      2.43 o 
  -3   3   4       15.63        6.97      1.47 o 
  -2   3   4      137.20      165.73      4.77 o 
  -1   3   4      201.18      213.32      4.98 o 
   0   3   4        2.60        0.07      1.46 o 
   1   3   4      497.20      478.43      8.17 o 
   2   3   4       79.73       63.65      3.41 o 
   3   3   4      373.03      435.96     13.06 o 
   4   3   4     4058.03     4161.58     42.08 o 
   5   3   4       85.41      101.33      5.26 o 
   6   3   4      849.88      888.47     14.68 o 
   7   3   4       22.67       26.78      3.70 o 
   8   3   4      560.15      607.64     13.58 o 
   9   3   4     1368.61     1389.81     22.41 o 
  10   3   4       88.75      103.06      6.84 o 
  11   3   4     2105.63     2130.11     34.02 o 
  12   3   4        0.74        4.13      4.43 o 
  13   3   4       16.30       22.75      5.53 o 
  14   3   4        3.47       10.33      4.89 o 
  15   3   4       47.04       51.67      8.50 o 
  16   3   4      391.59      409.29     27.46 o 
  17   3   4        2.05        3.66      6.74 o 
  18   3   4      245.83      195.36     22.07 o 
  19   3   4       20.21       30.51      9.62 o 
  20   3   4      272.95      307.30     22.88 o 
  21   3   4      224.59      182.64     57.12 o 
 -21   4   4       73.87       58.39     16.26 o 
 -20   4   4       38.08       41.66     12.15 o 
 -19   4   4       41.61       36.66      9.14 o 
 -18   4   4      279.13      288.49     16.56 o 
 -17   4   4      140.15      134.47     12.25 o 
 -16   4   4       16.02       17.89      7.28 o 
 -15   4   4        0.67        4.08      6.48 o 
 -14   4   4      760.15      779.62     20.97 o 
 -13   4   4      673.94      713.85     19.25 o 
 -12   4   4        8.64       15.58      4.50 o 
 -11   4   4        1.10       -2.27      2.91 o 
 -10   4   4     2453.11     2445.21     28.74 o 
  -9   4   4      433.37      444.69      9.64 o 
  -8   4   4      106.07       73.74      3.55 o 
  -7   4   4      921.40      884.86     13.78 o 
  -6   4   4    22456.66    23873.26    218.96 o 
  -5   4   4      489.15      462.71      9.16 o 
  -4   4   4     4757.68     5280.90     44.07 o 
  -3   4   4      173.78      205.13      5.40 o 
  -2   4   4     2121.79     2127.96     24.87 o 
  -1   4   4      529.19      572.82      9.68 o 
   0   4   4       39.47       53.78      3.33 o 
   1   4   4     1238.15     1189.02     16.28 o 
   2   4   4      939.97      811.65     15.54 o 
   3   4   4     1390.39     1442.28     17.94 o 
   4   4   4     1169.42     1091.19     21.79 o 
   5   4   4      576.53      595.81     12.08 o 
   6   4   4      956.31      973.87     16.21 o 
   7   4   4     1362.23     1469.88     22.13 o 
   8   4   4       26.07       64.82      5.38 o 
   9   4   4       57.00       59.02      5.85 o 
  10   4   4     9890.14     9796.99    102.85 o 
  11   4   4      409.92      376.40     14.05 o 
  12   4   4      803.47      800.80     19.58 o 
  13   4   4        0.09       -4.85      4.44 o 
  14   4   4     1707.13     1712.81     32.39 o 
  15   4   4       18.06       13.70      7.01 o 
  16   4   4        7.48       -2.49      6.62 o 
  17   4   4       73.53       55.23     12.80 o 
  18   4   4      578.78      573.49     28.51 o 
  19   4   4        1.32       -5.29      7.98 o 
  20   4   4      108.96      132.64     26.02 o 
 -21   5   4      104.14      101.88     26.30 o 
 -20   5   4        5.96        2.98      9.07 o 
 -19   5   4        4.50       10.12      8.79 o 
 -18   5   4      169.38      161.95     14.34 o 
 -17   5   4      372.51      435.85     20.49 o 
 -16   5   4      334.42      345.29     18.17 o 
 -15   5   4       36.49       23.54      9.39 o 
 -14   5   4     1807.51     1831.28     40.32 o 
 -13   5   4      510.50      484.99     19.62 o 
 -12   5   4     3754.41     3557.56     61.66 o 
 -11   5   4      240.09      220.67      9.08 o 
 -10   5   4      361.78      401.21      9.82 o 
  -9   5   4       47.59       44.07      4.53 o 
  -8   5   4      975.60      997.13     14.66 o 
  -7   5   4        6.77        8.54      2.27 o 
  -6   5   4       55.44       59.13      3.50 o 
  -5   5   4      639.34      681.29     11.25 o 
  -4   5   4     2491.66     2676.48     31.46 o 
  -3   5   4     1564.48     1748.39     19.71 o 
  -2   5   4     8526.09     8999.40     78.27 o 
  -1   5   4      228.15      305.97      9.65 o 
   0   5   4       40.04       16.53      3.45 o 
   1   5   4      239.80      245.24      7.13 o 
   2   5   4       16.11        9.17      2.57 o 
   3   5   4      109.86      149.76      5.63 o 
   4   5   4      820.51      818.76     15.23 o 
   5   5   4       76.43       78.27      5.71 o 
   6   5   4     1952.87     1825.24     24.28 o 
   7   5   4       62.27       46.27      5.11 o 
   8   5   4        5.28        1.44      3.38 o 
   9   5   4       77.48       73.31      6.11 o 
  10   5   4       16.34       20.77      5.26 o 
  11   5   4      333.43      365.20     14.29 o 
  12   5   4      232.39      229.47     12.40 o 
  13   5   4       38.31       35.48      7.10 o 
  14   5   4       47.81       48.67      7.52 o 
  15   5   4       11.71        8.40      6.11 o 
  16   5   4      653.54      648.00     23.30 o 
  17   5   4       12.17       11.86      7.75 o 
  18   5   4      187.33      183.11     24.19 o 
  19   5   4      116.65      108.04     16.96 o 
  20   5   4       84.74      110.40     17.47 o 
 -20   6   4      239.32      299.45     25.40 o 
 -19   6   4      374.89      421.35     51.43 o 
 -18   6   4       33.71       45.64     10.46 o 
 -17   6   4      491.18      545.67     23.09 o 
 -16   6   4      446.45      493.27     32.38 o 
 -15   6   4     1037.88     1095.20     32.07 o 
 -14   6   4       29.90       27.20     11.68 o 
 -13   6   4      290.44      305.59     16.55 o 
 -12   6   4      104.44      124.58     11.28 o 
 -11   6   4     2203.89     2143.95     42.65 o 
 -10   6   4      106.05      110.85     14.20 o 
  -9   6   4     4720.95     4734.48     54.52 o 
  -8   6   4      259.57      265.87      9.37 o 
  -7   6   4      398.22      355.12     12.87 o 
  -6   6   4      745.47      801.96     14.80 o 
  -5   6   4       10.85       18.57      3.75 o 
  -4   6   4     1418.93     1469.45     26.69 o 
  -3   6   4     1954.04     1769.61     28.52 o 
  -2   6   4      831.09      873.93     14.77 o 
  -1   6   4      882.53      896.50     15.45 o 
   0   6   4       10.32       23.23      3.79 o 
   1   6   4     2199.99     2297.96     28.23 o 
   2   6   4     3586.54     3653.93     38.67 o 
   3   6   4      594.43      569.57     13.38 o 
   4   6   4       35.64       33.05      3.42 o 
   5   6   4      193.51      173.84      6.98 o 
   6   6   4       29.22       27.72      4.69 o 
   7   6   4      205.38      228.50      9.26 o 
   8   6   4      114.62      119.81      7.63 o 
   9   6   4      811.32      829.30     18.12 o 
  10   6   4      176.52      173.43     10.32 o 
  11   6   4      764.51      698.38     23.14 o 
  12   6   4      598.40      613.54     22.72 o 
  13   6   4     1602.70     1583.06     31.62 o 
  14   6   4        1.43        6.14      6.49 o 
  15   6   4     1159.57     1104.55     29.05 o 
  16   6   4      179.40      184.80     15.29 o 
  17   6   4       15.16       17.45      9.04 o 
  18   6   4      427.33      456.90     28.49 o 
  19   6   4       61.68       55.71     16.73 o 
 -19   7   4      201.43      157.34     43.81 o 
 -18   7   4       16.50       18.01      9.95 o 
 -17   7   4       59.19       45.95     11.34 o 
 -16   7   4      197.35      220.20     16.94 o 
 -15   7   4      116.75      114.82     15.59 o 
 -14   7   4       22.81       13.61      8.22 o 
 -13   7   4      571.70      494.11     21.29 o 
 -12   7   4       50.35       40.60      8.65 o 
 -11   7   4      118.53       92.02     12.85 o 
 -10   7   4       14.74       -0.86      5.48 o 
  -9   7   4       47.67       34.22      8.65 o 
  -8   7   4        6.55        8.49      4.42 o 
  -7   7   4     1266.09     1218.80     26.77 o 
  -6   7   4       65.99       52.32      4.94 o 
  -5   7   4       61.75       67.45      5.78 o 
  -4   7   4       16.66        8.15      3.67 o 
  -3   7   4        1.41       -2.30      2.77 o 
  -2   7   4       61.81       67.22      5.48 o 
  -1   7   4      861.64      855.46     15.64 o 
   0   7   4      124.66      126.98      7.27 o 
   1   7   4       14.98        6.97      3.90 o 
   2   7   4      250.52      253.91      8.80 o 
   3   7   4       54.90       45.37      4.73 o 
   4   7   4        0.17        3.28      3.08 o 
   5   7   4      245.97      264.50     12.62 o 
   6   7   4      102.40      107.43      7.42 o 
   7   7   4       39.81       34.26      5.79 o 
   8   7   4      182.31      209.47      9.60 o 
   9   7   4       17.50        5.93      4.51 o 
  10   7   4      110.32       94.65      7.64 o 
  11   7   4       35.62       19.80      6.84 o 
  12   7   4       79.60       78.59      9.18 o 
  13   7   4      742.81      733.55     35.14 o 
  14   7   4      126.11      137.56     11.58 o 
  15   7   4      188.61      194.79     14.13 o 
  16   7   4       24.23       31.43     15.75 o 
  17   7   4       51.59       42.94     13.47 o 
  18   7   4       41.66       41.97     18.25 o 
 -18   8   4        8.43        9.46     12.52 o 
 -17   8   4       29.82       45.55     12.44 o 
 -16   8   4       65.71       60.32     15.04 o 
 -15   8   4      363.61      380.63     22.81 o 
 -14   8   4        2.77        1.13      8.44 o 
 -13   8   4      412.04      397.81     22.09 o 
 -12   8   4      481.41      393.23     29.69 o 
 -11   8   4      345.11      371.18     18.95 o 
 -10   8   4      138.67       99.08     14.00 o 
  -9   8   4     1311.01     1229.51     42.88 o 
  -8   8   4        0.33        5.59      5.96 o 
  -7   8   4      294.15      273.35     15.14 o 
  -6   8   4      656.39      632.37     16.50 o 
  -5   8   4      435.40      418.49     14.19 o 
  -4   8   4       82.70       75.35      6.60 o 
  -3   8   4     2910.33     2707.79     35.21 o 
  -2   8   4      596.08      613.51     15.26 o 
  -1   8   4      287.09      297.43     11.05 o 
   0   8   4     1856.76     1793.09     26.04 o 
   1   8   4     1403.41     1382.27     22.88 o 
   2   8   4     1011.99      983.78     18.99 o 
   3   8   4       87.89       93.50      7.19 o 
   4   8   4      211.52      232.06     11.23 o 
   5   8   4       10.14       16.58      5.55 o 
   6   8   4        0.13       -6.66      4.44 o 
   7   8   4      535.36      539.23     15.26 o 
   8   8   4       15.63       34.17      6.46 o 
   9   8   4     1151.00     1142.87     27.55 o 
  10   8   4       84.69       82.76      8.59 o 
  11   8   4       16.70       13.60      6.27 o 
  12   8   4       65.33       64.61      9.36 o 
  13   8   4     1012.78     1005.63     26.56 o 
  14   8   4       49.95       40.98      9.14 o 
  15   8   4        2.40        5.44      7.71 o 
  16   8   4      202.12      219.78     18.83 o 
  17   8   4      195.55      192.03     56.39 o 
 -17   9   4        3.13       -0.74      9.77 o 
 -16   9   4      223.27      245.92     27.88 o 
 -15   9   4        4.24        9.54      9.70 o 
 -14   9   4       35.31       48.61     11.93 o 
 -13   9   4       27.07       15.30     10.28 o 
 -12   9   4      433.51      462.50     26.30 o 
 -11   9   4      161.08      136.57     16.76 o 
 -10   9   4      229.93      220.82     14.78 o 
  -9   9   4        8.07        9.93      7.42 o 
  -8   9   4     2440.61     2126.40     43.89 o 
  -7   9   4      146.94      151.27     12.59 o 
  -6   9   4     3511.20     3088.04     54.45 o 
  -5   9   4       24.19       31.39      7.13 o 
  -4   9   4     4265.72     3906.32     53.62 o 
  -3   9   4        5.46        1.23      4.90 o 
  -2   9   4       73.96       85.82      8.02 o 
  -1   9   4      404.03      427.04     14.29 o 
   0   9   4       35.99       40.50      6.52 o 
   1   9   4      122.76       89.98      8.00 o 
   2   9   4      104.92      116.91      8.55 o 
   3   9   4      231.84      222.65     12.50 o 
   4   9   4       59.85       64.57      9.27 o 
   5   9   4      308.76      307.73     15.12 o 
   6   9   4       57.37       43.50      7.32 o 
   7   9   4      212.39      206.73     11.74 o 
   8   9   4     1555.67     1474.96     27.53 o 
   9   9   4       36.09       31.84      7.26 o 
  10   9   4     1016.22     1001.63     31.76 o 
  11   9   4      555.47      494.00     20.28 o 
  12   9   4      124.36      123.36     13.14 o 
  13   9   4       12.60        3.57      8.75 o 
  14   9   4      544.68      608.11     38.18 o 
  15   9   4       85.11       63.53     21.07 o 
  16   9   4       82.32       67.91     17.85 o 
 -15  10   4        0.21      -13.83      9.22 o 
 -14  10   4       73.15       47.01     14.43 o 
 -13  10   4      113.51      120.06     15.31 o 
 -12  10   4       83.15       41.36     11.59 o 
 -11  10   4       30.30       37.05     11.54 o 
 -10  10   4      661.12      678.54     29.57 o 
  -9  10   4       69.49       32.24      9.27 o 
  -8  10   4      233.04      219.64     15.64 o 
  -7  10   4       31.78       36.80      9.27 o 
  -6  10   4      932.17     1028.86     32.21 o 
  -5  10   4       18.85       14.96      7.53 o 
  -4  10   4      163.82      178.70     13.82 o 
  -3  10   4      461.50      414.73     17.68 o 
  -2  10   4      234.53      297.03     14.13 o 
  -1  10   4        0.01       -4.93      6.01 o 
   0  10   4       43.19       41.58      7.09 o 
   1  10   4      226.48      204.10     11.43 o 
   2  10   4     2350.59     2313.03     41.41 o 
   3  10   4      189.08      206.48     14.39 o 
   4  10   4     2149.64     2123.17     40.23 o 
   5  10   4       25.46       21.71      8.00 o 
   6  10   4      322.03      275.19     15.20 o 
   7  10   4        2.46        3.23      6.34 o 
   8  10   4       81.59       73.45      9.83 o 
   9  10   4        0.13        0.22      6.56 o 
  10  10   4      149.40      190.84     12.78 o 
  11  10   4        3.27        2.18      7.73 o 
  12  10   4       20.66       33.73     10.54 o 
  13  10   4       28.60       39.25     13.53 o 
  14  10   4      230.76      247.19     38.42 o 
 -13  11   4      261.03      322.84     40.90 o 
 -12  11   4        1.02        3.12      9.80 o 
 -11  11   4      282.53      291.23     22.69 o 
 -10  11   4       14.87       22.83     10.76 o 
  -9  11   4      225.28      250.61     22.16 o 
  -8  11   4        6.74       -3.22      8.38 o 
  -7  11   4       81.82       88.40     18.38 o 
  -6  11   4       15.48        6.08      7.62 o 
  -5  11   4      236.88      258.48     23.84 o 
  -4  11   4       17.47       23.20      8.79 o 
  -3  11   4      184.64      179.12     14.58 o 
  -2  11   4      118.51      105.51     11.74 o 
  -1  11   4      159.77      177.38     13.07 o 
   0  11   4        0.97       -2.88      5.89 o 
   1  11   4       49.71       53.80     10.20 o 
   2  11   4       57.71       57.31     10.51 o 
   3  11   4      780.94      812.53     28.61 o 
   4  11   4      638.28      621.48     23.55 o 
   5  11   4      115.00      118.69     11.64 o 
   6  11   4      196.23      196.26     14.16 o 
   7  11   4        0.38       -1.83      6.61 o 
   8  11   4      169.71      162.89     13.65 o 
   9  11   4      143.00      182.76     15.21 o 
  10  11   4       27.30       14.90     10.00 o 
  11  11   4       47.53       51.11     20.45 o 
  12  11   4       29.65       47.18     17.77 o 
 -10  12   4       14.17       30.05     12.52 o 
  -9  12   4       27.08       12.34     10.12 o 
  -8  12   4       11.54        4.56      9.92 o 
  -7  12   4      266.64      274.36     21.46 o 
  -6  12   4        0.81       -1.06      7.66 o 
  -5  12   4      174.87      217.77     20.85 o 
  -4  12   4        0.03       -5.15      7.56 o 
  -3  12   4      174.31      199.55     16.94 o 
  -2  12   4       37.48       38.92     10.16 o 
  -1  12   4      115.66      105.91     16.42 o 
   0  12   4        0.28       -6.97      9.36 o 
   1  12   4     1212.77     1265.16     37.57 o 
   2  12   4       17.85       13.54     10.14 o 
   3  12   4      118.11      121.18     15.05 o 
   4  12   4        0.60        6.97      9.50 o 
   5  12   4      229.02      265.64     20.03 o 
   6  12   4        0.20        0.68      8.17 o 
   7  12   4        4.25       -1.85      7.46 o 
   8  12   4        1.13       18.87     13.07 o 
   9  12   4        0.71       14.62     15.57 o 
  -6  13   4       42.88       34.22     13.77 o 
  -5  13   4       10.09       -2.00     10.26 o 
  -4  13   4      710.23      875.79     33.65 o 
  -3  13   4        2.35       -1.91      9.07 o 
  -2  13   4       31.23       34.77     13.63 o 
  -1  13   4        0.47        7.85     11.98 o 
   0  13   4      420.31      451.76     27.72 o 
   1  13   4        5.01        4.71     11.62 o 
   2  13   4       29.41       11.47     11.88 o 
   3  13   4        3.61        4.90      9.95 o 
   4  13   4      371.75      416.77     23.65 o 
   5  13   4       77.29      104.54     14.37 o 
 -22   1   5      166.67      160.71     63.18 o 
 -21   1   5       29.90       29.13     14.18 o 
 -20   1   5      801.63      795.35     42.77 o 
 -19   1   5      111.91       73.85     22.27 o 
 -18   1   5        1.57       -0.41      5.99 o 
 -17   1   5      172.96      218.54     14.55 o 
 -16   1   5       22.42       15.84      7.43 o 
 -15   1   5        2.92        0.58      4.96 o 
 -14   1   5     1107.71     1082.89     21.14 o 
 -13   1   5      626.64      616.85     19.52 o 
 -12   1   5     1779.66     1809.46     27.87 o 
 -11   1   5      164.45      227.52      8.86 o 
 -10   1   5      737.93      779.10     15.09 o 
  -9   1   5      809.87      764.89     13.20 o 
  -8   1   5     2564.15     2483.37     27.74 o 
  -7   1   5     5942.78     6704.44     82.28 o 
  -6   1   5     5333.14     5478.73     53.87 o 
  -5   1   5     6314.80     6710.06     57.77 o 
  -4   1   5     9247.84     9471.71     91.87 o 
  -3   1   5     1329.22     1348.55     13.43 o 
  -2   1   5      651.40      614.96      8.47 o 
  -1   1   5    13895.40    14248.17    110.27 o 
   0   1   5      417.50      500.28      8.05 o 
   1   1   5     1130.01     1087.45     13.69 o 
   2   1   5    10840.21    10564.82     88.92 o 
   3   1   5      742.77      695.76      9.41 o 
   4   1   5     4557.37     4817.65     46.95 o 
   5   1   5     7799.25     8487.60     77.89 o 
   6   1   5     4576.91     4864.95     48.29 o 
   7   1   5     3343.32     3615.93     39.10 o 
   8   1   5       26.04       25.54      2.80 o 
   9   1   5      183.41      170.98      6.66 o 
  10   1   5      375.37      366.44      9.14 o 
  11   1   5        5.01        6.71      2.85 o 
  12   1   5     1623.66     1523.74     26.19 o 
  13   1   5       36.92       41.30      7.16 o 
  14   1   5       29.20       26.22      6.54 o 
  15   1   5      103.80       98.12      9.48 o 
  16   1   5     1189.80     1221.02     30.83 o 
  17   1   5        2.59       12.47      8.32 o 
  18   1   5      139.70      130.34     18.47 o 
  19   1   5       29.39       24.52     11.72 o 
  20   1   5       31.56       16.26     11.52 o 
  21   1   5       43.73       18.43     14.72 o 
 -22   2   5       82.98       61.43     36.11 o 
 -21   2   5      119.21      119.33     61.52 o 
 -20   2   5       54.14       37.12     17.35 o 
 -19   2   5      596.85      536.59     40.27 o 
 -18   2   5       47.33       61.00     11.50 o 
 -17   2   5      644.68      462.31     74.18 o 
 -16   2   5      226.86      239.08     14.71 o 
 -15   2   5       15.67        7.84      7.11 o 
 -14   2   5      251.24      269.96     12.09 o 
 -13   2   5      343.74      348.26     10.90 o 
 -12   2   5      146.77      153.44      7.25 o 
 -11   2   5      660.41      694.67     14.18 o 
 -10   2   5       29.17       34.26      3.68 o 
  -9   2   5     1960.46     1883.11     22.34 o 
  -8   2   5       68.04       58.37      3.85 o 
  -7   2   5        1.52       10.15      1.72 o 
  -6   2   5      459.36      469.93     10.90 o 
  -5   2   5     2400.07     2552.89     35.70 o 
  -4   2   5     1816.92     1984.89     39.27 o 
  -3   2   5       87.36       59.68      4.31 o 
  -2   2   5      163.31      169.84      3.83 o 
  -1   2   5      701.20      784.64     10.34 o 
   0   2   5    10697.88    10958.64     91.81 o 
   1   2   5     5763.64     5885.89     55.75 o 
   2   2   5       23.10       28.82      2.91 o 
   3   2   5     5485.68     5564.07     52.65 o 
   4   2   5      940.01      938.31     13.59 o 
   5   2   5     4172.04     4196.54     44.48 o 
   6   2   5     1031.93     1059.08     18.37 o 
   7   2   5     2945.38     2788.16     35.70 o 
   8   2   5       51.07       49.24      3.36 o 
   9   2   5     2098.96     1988.89     26.41 o 
  10   2   5      687.18      689.13     13.52 o 
  11   2   5      457.27      459.68     13.40 o 
  12   2   5      354.55      350.55     14.61 o 
  13   2   5     1406.13     1360.39     61.87 o 
  14   2   5        2.86        4.08      5.29 o 
  15   2   5      585.76      580.60     20.35 o 
  16   2   5      984.80      898.50     25.86 o 
  17   2   5      455.68      432.14     21.61 o 
  18   2   5        0.26       -5.20      9.56 o 
  19   2   5      505.67      427.54     34.09 o 
  20   2   5       33.24       22.85     15.36 o 
  21   2   5      801.97      898.89     59.08 o 
 -22   3   5      413.46      588.13     72.98 o 
 -21   3   5      294.06      281.45     42.93 o 
 -20   3   5       83.51       67.59     13.85 o 
 -19   3   5       18.22       28.58     10.38 o 
 -18   3   5       46.45       38.42     15.05 o 
 -17   3   5      642.35      769.64     41.09 o 
 -16   3   5      550.48      568.93     25.53 o 
 -15   3   5     6648.88     6619.38     87.68 o 
 -14   3   5        8.34        6.87      6.28 o 
 -13   3   5     7761.29     7771.79     97.16 o 
 -12   3   5     1675.40     1792.82     27.27 o 
 -11   3   5     1297.01     1261.18     19.63 o 
 -10   3   5      379.61      378.30      8.94 o 
  -9   3   5       13.62       11.42      2.22 o 
  -8   3   5       70.43       51.71      5.16 o 
  -7   3   5      780.81      751.80     15.77 o 
  -6   3   5     1277.79     1349.42     21.89 o 
  -5   3   5      465.72      393.97     14.95 o 
  -4   3   5     5258.26     5766.54     60.27 o 
  -3   3   5      840.83      939.76     12.17 o 
  -2   3   5     1280.00     1377.27     15.17 o 
  -1   3   5     3781.87     3416.76     30.64 o 
   0   3   5     1347.50     1353.48     14.70 o 
   1   3   5      213.87      204.94      6.12 o 
   2   3   5      641.90      707.58     13.04 o 
   3   3   5     4001.57     3877.74     43.42 o 
   4   3   5     2762.44     2737.72     31.03 o 
   5   3   5     3923.70     3923.16     43.33 o 
   6   3   5       22.16       34.94      3.72 o 
   7   3   5     3583.58     3344.89     38.66 o 
   8   3   5       23.07       14.02      3.47 o 
   9   3   5      343.62      413.00     11.05 o 
  10   3   5      154.09      145.96     12.57 o 
  11   3   5      818.65      796.62     29.94 o 
  12   3   5      109.19      111.69      8.88 o 
  13   3   5     1703.67     1656.33     40.23 o 
  14   3   5       20.78       17.84      7.55 o 
  15   3   5     1394.27     1368.06     31.68 o 
  16   3   5       30.63       18.80      7.31 o 
  17   3   5      569.34      568.30     22.40 o 
  18   3   5       45.21       45.47      9.87 o 
  19   3   5       82.80       90.89     18.24 o 
  20   3   5       69.42       47.63     18.07 o 
 -21   4   5      136.44      142.55     34.70 o 
 -20   4   5        5.28        9.90      9.65 o 
 -19   4   5        4.01        7.47      7.69 o 
 -18   4   5      234.27      279.56     17.32 o 
 -17   4   5      180.44      188.49     14.76 o 
 -16   4   5      148.06      141.18     18.56 o 
 -15   4   5      379.86      344.51     17.29 o 
 -14   4   5     2046.55     1923.92     39.00 o 
 -13   4   5       17.24        4.34      6.64 o 
 -12   4   5     2687.80     2767.78     40.03 o 
 -11   4   5      321.60      330.32     10.84 o 
 -10   4   5      107.07      100.54      6.63 o 
  -9   4   5      382.94      372.13      9.14 o 
  -8   4   5      112.49      112.71      5.93 o 
  -7   4   5       23.12       45.40      5.01 o 
  -6   4   5    10846.66    11162.60    132.71 o 
  -5   4   5     4260.51     4587.29     46.38 o 
  -4   4   5      435.55      396.68      8.63 o 
  -3   4   5      380.86      394.35     11.42 o 
  -2   4   5    10044.35    10767.67     90.82 o 
  -1   4   5       21.40       24.23      3.10 o 
   0   4   5     1136.40     1329.31     18.39 o 
   1   4   5       12.08        6.15      2.36 o 
   2   4   5     3633.25     3903.95     39.27 o 
   3   4   5      105.32      117.10      5.78 o 
   4   4   5        7.58        7.15      3.23 o 
   5   4   5      586.45      595.28     12.44 o 
   6   4   5     2790.83     2969.61     35.38 o 
   7   4   5      445.95      469.69     12.75 o 
   8   4   5      998.52      951.17     16.94 o 
   9   4   5        7.78       -2.74      3.58 o 
  10   4   5      251.57      215.44     11.20 o 
  11   4   5      225.38      206.40     10.93 o 
  12   4   5      212.79      199.98     14.37 o 
  13   4   5        2.02        3.40      5.23 o 
  14   4   5      186.59      189.59     12.32 o 
  15   4   5        8.07       14.78      7.40 o 
  16   4   5      173.92      159.06     16.54 o 
  17   4   5        0.14       -0.22      6.64 o 
  18   4   5      375.76      399.12     21.01 o 
  19   4   5      153.78      133.87     16.73 o 
  20   4   5       83.20      121.42     27.77 o 
 -21   5   5        2.92        8.87      9.94 o 
 -20   5   5      458.41      578.14     33.60 o 
 -19   5   5       16.72       28.40     10.11 o 
 -18   5   5      114.56       97.82     14.07 o 
 -17   5   5       17.01       18.19      8.06 o 
 -16   5   5      377.17      418.23     22.55 o 
 -15   5   5        7.09        6.74      7.11 o 
 -14   5   5     5696.68     5541.03     81.06 o 
 -13   5   5        6.35        0.31      6.61 o 
 -12   5   5     5747.41     5629.03     82.18 o 
 -11   5   5       13.73        8.24      5.46 o 
 -10   5   5      162.21      169.36     11.47 o 
  -9   5   5        5.84        4.66      2.84 o 
  -8   5   5     2051.86     1886.22     23.04 o 
  -7   5   5       18.12       21.89      3.82 o 
  -6   5   5      840.02      865.54     18.39 o 
  -5   5   5       81.00      114.22      6.16 o 
  -4   5   5     5177.86     4831.26     46.45 o 
  -3   5   5       19.23       15.06      2.96 o 
  -2   5   5     4309.42     4826.00     46.76 o 
  -1   5   5       38.98       48.56      3.92 o 
   0   5   5     1777.33     1698.33     21.44 o 
   1   5   5      138.70      149.26      6.31 o 
   2   5   5      692.20      819.38     13.64 o 
   3   5   5        5.96        1.92      2.55 o 
   4   5   5     2698.01     2580.25     28.81 o 
   5   5   5      488.85      553.94     13.30 o 
   6   5   5     2224.16     2402.48     30.14 o 
   7   5   5        1.11        4.92      3.93 o 
   8   5   5        0.36       -1.46      3.45 o 
   9   5   5      175.05      187.23      9.55 o 
  10   5   5      186.54      203.62     11.20 o 
  11   5   5      489.69      512.24     17.28 o 
  12   5   5     2785.64     2735.93     44.09 o 
  13   5   5      115.80      134.32     10.46 o 
  14   5   5      555.91      572.46     19.44 o 
  15   5   5      418.46      379.28     25.28 o 
  16   5   5      420.87      451.98     35.12 o 
  17   5   5        0.35       -2.34      7.16 o 
  18   5   5        2.76        4.58      7.68 o 
  19   5   5       14.42       27.87     12.19 o 
 -20   6   5       18.49       45.65     13.68 o 
 -19   6   5      110.69      119.96     14.31 o 
 -18   6   5        0.65       -0.89      7.69 o 
 -17   6   5        8.87        6.04      8.12 o 
 -16   6   5       15.69       22.90      8.98 o 
 -15   6   5      380.28      378.79     19.58 o 
 -14   6   5      211.22      214.13     19.20 o 
 -13   6   5      272.89      293.76     16.31 o 
 -12   6   5     1335.73     1320.35     31.03 o 
 -11   6   5     3730.24     3563.18     56.50 o 
 -10   6   5      701.41      681.67     27.84 o 
  -9   6   5      485.27      445.39     17.36 o 
  -8   6   5       23.53       23.91      5.01 o 
  -7   6   5      907.94      828.26     14.80 o 
  -6   6   5     1059.83     1070.22     14.89 o 
  -5   6   5     2399.00     2589.73     35.37 o 
  -4   6   5       65.76       51.64      4.68 o 
  -3   6   5     3142.40     2950.67     38.22 o 
  -2   6   5     1021.61      853.89     15.55 o 
  -1   6   5      853.18      814.43     15.06 o 
   0   6   5      432.81      455.50     13.07 o 
   1   6   5      146.96      126.22      6.30 o 
   2   6   5       69.75       59.38      4.74 o 
   3   6   5     4274.51     4302.09     43.21 o 
   4   6   5      192.48      198.71      9.78 o 
   5   6   5      990.02     1018.47     19.46 o 
   6   6   5     2796.25     2806.50     34.08 o 
   7   6   5       48.45       39.07      5.62 o 
   8   6   5      143.26      147.68      9.69 o 
   9   6   5      324.19      319.32     12.43 o 
  10   6   5       32.10       36.75      7.38 o 
  11   6   5      171.16      167.01     11.29 o 
  12   6   5       40.14       36.24      7.67 o 
  13   6   5     1060.55     1085.78     36.53 o 
  14   6   5       49.34       69.32      8.85 o 
  15   6   5        5.25        6.31      7.68 o 
  16   6   5      171.97      158.72     19.52 o 
  17   6   5      389.76      391.95     21.20 o 
  18   6   5      262.41      281.60     24.54 o 
 -19   7   5       64.62       55.61     17.66 o 
 -18   7   5       72.42       78.42     12.75 o 
 -17   7   5        3.80       16.01      8.42 o 
 -16   7   5       60.00       74.45     11.79 o 
 -15   7   5     1060.52     1106.92     32.23 o 
 -14   7   5        9.23        8.37      7.51 o 
 -13   7   5     1234.95     1223.40     32.73 o 
 -12   7   5       18.31       18.20      7.75 o 
 -11   7   5        0.35       -3.76      6.00 o 
 -10   7   5        1.78       -8.06      5.37 o 
  -9   7   5      154.40      146.01     11.93 o 
  -8   7   5      126.24      127.64     11.94 o 
  -7   7   5     2612.33     2509.43     35.58 o 
  -6   7   5        0.01        1.51      4.21 o 
  -5   7   5     2391.56     2327.17     40.75 o 
  -4   7   5      248.53      273.72      9.52 o 
  -3   7   5     3029.81     3078.66     36.59 o 
  -2   7   5       31.41       41.32      4.96 o 
  -1   7   5      974.39      855.84     16.55 o 
   0   7   5       61.76       73.67      6.54 o 
   1   7   5     1555.68     1422.62     22.06 o 
   2   7   5      213.17      219.85      9.31 o 
   3   7   5       54.99       74.57      6.10 o 
   4   7   5     2031.41     1949.97     30.49 o 
   5   7   5       31.56       45.70      6.15 o 
   6   7   5       22.07       19.26      5.00 o 
   7   7   5      643.66      555.23     14.71 o 
   8   7   5      646.76      674.10     16.08 o 
   9   7   5       66.95       58.63      6.85 o 
  10   7   5      133.91      138.02      9.20 o 
  11   7   5     1960.90     1938.61     34.57 o 
  12   7   5       45.79       46.87      8.51 o 
  13   7   5       61.91       65.51      9.69 o 
  14   7   5       64.66       63.50     10.49 o 
  15   7   5      414.05      416.55     20.36 o 
  16   7   5       29.16       42.20     11.02 o 
  17   7   5      163.11      208.20     20.00 o 
  18   7   5      116.77       90.36     32.78 o 
 -18   8   5      142.66      133.28     23.33 o 
 -17   8   5      106.28       90.92     16.14 o 
 -16   8   5        6.52        5.71      9.23 o 
 -15   8   5       22.64       -2.12      8.12 o 
 -14   8   5      160.70      217.85     25.76 o 
 -13   8   5        2.63        1.95      7.76 o 
 -12   8   5       54.63       40.42     10.07 o 
 -11   8   5      103.43      117.14     18.69 o 
 -10   8   5        1.17       12.72      7.07 o 
  -9   8   5      153.62      111.98     11.34 o 
  -8   8   5     1827.50     1643.74     36.69 o 
  -7   8   5      160.43      150.43     13.24 o 
  -6   8   5     1134.54     1103.78     27.36 o 
  -5   8   5     1286.52     1177.01     25.27 o 
  -4   8   5       74.26       63.91      6.74 o 
  -3   8   5        2.70        3.17      4.58 o 
  -2   8   5     1458.06     1409.50     23.26 o 
  -1   8   5       70.88       74.47      6.58 o 
   0   8   5      813.35      813.93     17.25 o 
   1   8   5     1907.48     1916.75     29.23 o 
   2   8   5     1038.90     1012.57     20.10 o 
   3   8   5      581.27      590.35     18.28 o 
   4   8   5      219.97      233.35     11.57 o 
   5   8   5       71.98       66.20      7.11 o 
   6   8   5     2019.17     1979.15     33.90 o 
   7   8   5        0.19       -2.04      4.40 o 
   8   8   5     2163.58     2081.07     30.71 o 
   9   8   5      372.60      348.85     14.02 o 
  10   8   5     2682.43     2643.43     41.52 o 
  11   8   5       49.77       60.41      8.38 o 
  12   8   5        3.73        4.94      6.28 o 
  13   8   5      170.66      174.91     13.19 o 
  14   8   5       54.64       53.11      9.73 o 
  15   8   5      111.58      121.96     18.88 o 
  16   8   5        0.04      -11.44      8.54 o 
 -17   9   5        1.71        4.06     10.94 o 
 -16   9   5      472.07      509.14     36.36 o 
 -15   9   5       25.86        9.27      9.89 o 
 -14   9   5       28.46       22.85     10.37 o 
 -13   9   5        0.05       -1.80      8.27 o 
 -12   9   5     1122.40     1106.99     35.95 o 
 -11   9   5       88.55       88.83     12.44 o 
 -10   9   5        8.06       -2.38      6.80 o 
  -9   9   5       44.20       43.65      9.02 o 
  -8   9   5        0.34        1.76      6.11 o 
  -7   9   5        2.11       -2.93      6.07 o 
  -6   9   5       28.98       30.20      7.83 o 
  -5   9   5      146.26      120.41     13.01 o 
  -4   9   5     1355.32     1239.18     27.83 o 
  -3   9   5      238.16      244.68     13.15 o 
  -2   9   5     5611.48     5562.45     67.62 o 
  -1   9   5        5.72        6.64      5.08 o 
   0   9   5      986.15      943.09     23.66 o 
   1   9   5       18.33       19.83      6.13 o 
   2   9   5      252.27      223.06     13.05 o 
   3   9   5      213.82      225.08     13.14 o 
   4   9   5    10451.79    10272.24    113.03 o 
   5   9   5      163.96      185.30     10.84 o 
   6   9   5      247.33      253.68     12.96 o 
   7   9   5        3.83        4.29      5.82 o 
   8   9   5      424.21      467.94     16.78 o 
   9   9   5       16.71       12.42      6.91 o 
  10   9   5       55.00       45.04      8.56 o 
  11   9   5        6.00        1.68      8.46 o 
  12   9   5        2.38        2.15      7.30 o 
  13   9   5        2.02        3.37      7.34 o 
  14   9   5       11.95        6.42     10.16 o 
  15   9   5       11.04       16.39     10.77 o 
 -15  10   5      123.08      131.57     22.90 o 
 -14  10   5       12.18       13.66     11.03 o 
 -13  10   5       18.31       11.75     10.07 o 
 -12  10   5      223.20      222.85     23.41 o 
 -11  10   5      147.47      139.77     21.44 o 
 -10  10   5      187.80      190.15     15.60 o 
  -9  10   5        0.10        3.45      7.16 o 
  -8  10   5       44.92       30.46      8.07 o 
  -7  10   5       98.36       97.09     12.42 o 
  -6  10   5      278.62      248.05     16.85 o 
  -5  10   5      326.85      353.99     17.72 o 
  -4  10   5       51.11       28.68      8.78 o 
  -3  10   5      284.13      285.16     19.89 o 
  -2  10   5      674.66      637.72     20.38 o 
  -1  10   5      363.30      322.50     14.96 o 
   0  10   5      364.62      374.97     14.79 o 
   1  10   5      119.77      125.70     14.60 o 
   2  10   5       95.31       87.24     10.62 o 
   3  10   5       10.30        9.50      7.81 o 
   4  10   5       37.52       49.55      9.22 o 
   5  10   5     2413.53     2393.33     44.78 o 
   6  10   5        3.27        8.54      7.59 o 
   7  10   5        1.22       -5.37      6.34 o 
   8  10   5       51.92       36.82      8.54 o 
   9  10   5     1223.01     1223.84     28.78 o 
  10  10   5      170.22      175.84     13.00 o 
  11  10   5       12.00       11.60      7.27 o 
  12  10   5       68.44       67.89     12.72 o 
  13  10   5       42.51       59.16     13.25 o 
 -13  11   5      167.09      218.46     35.58 o 
 -12  11   5        4.66        2.29     10.10 o 
 -11  11   5      380.24      431.14     29.97 o 
 -10  11   5       14.54       14.95     10.00 o 
  -9  11   5       65.65       75.60     14.47 o 
  -8  11   5        8.54       13.59      9.18 o 
  -7  11   5      199.95      175.47     17.56 o 
  -6  11   5        1.58       -9.90      6.97 o 
  -5  11   5      441.91      449.32     21.04 o 
  -4  11   5       34.14       28.15      8.25 o 
  -3  11   5      186.84      209.61     15.50 o 
  -2  11   5        6.07       12.19      7.71 o 
  -1  11   5      443.40      441.68     19.71 o 
   0  11   5       38.44       47.99     10.59 o 
   1  11   5      270.40      243.52     17.51 o 
   2  11   5       78.04       81.33     12.54 o 
   3  11   5      296.85      294.06     17.58 o 
   4  11   5       35.50       25.55      9.33 o 
   5  11   5      423.48      458.87     19.51 o 
   6  11   5       95.79      117.61     11.78 o 
   7  11   5       83.60       82.27     11.44 o 
   8  11   5        9.64       14.14      8.17 o 
   9  11   5      188.66      190.21     14.22 o 
  10  11   5       39.15       41.66     10.30 o 
  11  11   5        5.75       15.75     11.14 o 
 -10  12   5       71.16       97.48     16.19 o 
  -9  12   5       35.42       58.62     15.19 o 
  -8  12   5        0.12        3.51      9.57 o 
  -7  12   5      524.40      548.61     25.00 o 
  -6  12   5      100.36      123.29     13.71 o 
  -5  12   5       36.86       26.88      9.05 o 
  -4  12   5        0.43       -4.39      6.49 o 
  -3  12   5        7.83       -4.09      6.59 o 
  -2  12   5        0.03        4.77     10.62 o 
  -1  12   5        0.52       -1.63     10.16 o 
   0  12   5       66.01       69.94     14.99 o 
   1  12   5        0.05        9.57     11.14 o 
   2  12   5        2.97       -4.89      9.18 o 
   3  12   5        5.45       -1.42      8.83 o 
   4  12   5       80.13       76.44     13.05 o 
   5  12   5      109.72      106.02     12.50 o 
   6  12   5      135.22      132.55     13.19 o 
   7  12   5        2.63        3.25      8.52 o 
   8  12   5        2.62       13.15      9.14 o 
   9  12   5      258.98      295.18     30.71 o 
  -6  13   5       21.96       19.38     12.19 o 
  -5  13   5       45.40       59.11     13.85 o 
  -4  13   5      446.71      529.46     28.04 o 
  -3  13   5      116.28      152.91     25.40 o 
  -2  13   5       17.95       10.70     12.74 o 
  -1  13   5       46.33       69.84     15.78 o 
   0  13   5      440.83      505.40     30.03 o 
   1  13   5       70.27       65.44     15.62 o 
   2  13   5       54.63      103.77     17.26 o 
   3  13   5        3.54        5.43     11.39 o 
   4  13   5      147.76      174.81     18.46 o 
 -22   0   6      299.90      386.36     55.81 o 
 -21   0   6        3.83       16.63     22.09 o 
 -20   0   6        4.56       10.27     14.13 o 
 -19   0   6      105.23       36.40     21.78 o 
 -18   0   6     1517.54     1627.99     66.57 o 
 -17   0   6        4.15        1.61     10.98 o 
 -16   0   6      651.78      599.82     25.43 o 
 -15   0   6        0.51       -0.70      6.12 o 
 -14   0   6     1035.90     1119.98     30.83 o 
 -13   0   6      243.00      233.42     14.87 o 
 -12   0   6     1026.49     1152.53     29.71 o 
 -11   0   6       15.62       18.32      5.66 o 
 -10   0   6    29662.18    30885.10    480.21 o 
  -9   0   6      211.06      175.35     11.77 o 
  -8   0   6     3623.65     4640.17     67.46 o 
  -7   0   6       40.77       25.87      6.24 o 
  -6   0   6       79.47       65.67      4.73 o 
  -5   0   6     4399.48     4829.54     55.59 o 
  -4   0   6     1079.86     1059.72     20.71 o 
  -3   0   6      147.19      155.93      7.93 o 
  -2   0   6      830.75      931.20     20.31 o 
  -1   0   6    50713.63    51192.63    665.30 o 
   0   0   6     8606.32     8435.43    108.79 o 
   1   0   6      322.15      329.67      9.99 o 
   2   0   6      162.13      149.91      6.76 o 
   3   0   6      238.76      223.96     11.47 o 
   4   0   6      201.06      127.27      5.99 o 
   5   0   6      442.60      461.94     14.71 o 
   6   0   6     8469.16     7950.99    115.74 o 
   7   0   6    11026.95    11371.98    160.08 o 
   8   0   6      326.50      259.77     13.21 o 
   9   0   6      124.54      125.52      9.33 o 
  10   0   6     1136.96     1040.92     27.52 o 
  11   0   6     1065.98     1118.90     29.74 o 
  12   0   6      100.06      101.65      9.52 o 
  13   0   6      244.83      246.57     29.74 o 
  14   0   6      233.80      226.47     22.27 o 
  15   0   6      327.75      389.84     38.26 o 
  16   0   6      664.75      727.72     40.90 o 
  17   0   6        1.16       -5.69     11.89 o 
  18   0   6      685.28      801.03     46.98 o 
  19   0   6       42.97       24.80     15.92 o 
  20   0   6       32.10       39.08     22.16 o 
 -22   1   6        4.05        6.87     17.17 o 
 -21   1   6       45.21       60.31     18.28 o 
 -20   1   6      177.64      202.16     23.87 o 
 -19   1   6      369.14      367.49     30.76 o 
 -18   1   6       93.63       46.67     16.72 o 
 -17   1   6       35.74       36.91      7.91 o 
 -16   1   6      101.56       82.67     13.96 o 
 -15   1   6      156.30      131.31     10.37 o 
 -14   1   6      137.16      147.00     10.83 o 
 -13   1   6        0.07        1.15      3.30 o 
 -12   1   6     1338.02     1262.70     24.95 o 
 -11   1   6      378.92      393.83     11.40 o 
 -10   1   6      231.61      318.07      9.60 o 
  -9   1   6     1659.59     1829.58     23.06 o 
  -8   1   6     1171.50     1026.26     21.04 o 
  -7   1   6      235.13      328.50     12.90 o 
  -6   1   6     9011.96     9983.14     86.40 o 
  -5   1   6       67.26       63.34      3.41 o 
  -4   1   6       20.10       23.59      1.95 o 
  -3   1   6     1151.10     1095.65     13.71 o 
  -2   1   6      389.13      356.64      8.40 o 
  -1   1   6        1.64       -1.43      1.47 o 
   0   1   6     7816.46     8296.24     78.83 o 
   1   1   6     2149.55     2219.30     25.66 o 
   2   1   6     4193.98     4124.03     40.27 o 
   3   1   6        2.45        5.81      1.71 o 
   4   1   6     5030.00     4953.40     49.33 o 
   5   1   6       51.85       69.14      4.27 o 
   6   1   6       54.18       52.10      3.96 o 
   7   1   6     4183.77     4287.48     45.94 o 
   8   1   6     9210.07     9104.13     87.48 o 
   9   1   6      290.27      287.60     12.14 o 
  10   1   6      681.66      678.04     14.33 o 
  11   1   6     1428.96     1389.56     23.36 o 
  12   1   6     2877.68     2869.09     44.97 o 
  13   1   6       39.44       36.34      6.95 o 
  14   1   6      209.10      223.49     12.76 o 
  15   1   6       10.02       11.25      6.90 o 
  16   1   6      204.46      176.32     16.00 o 
  17   1   6      378.26      388.90     35.89 o 
  18   1   6        0.03       -5.09      8.27 o 
  19   1   6      435.02      414.33     26.10 o 
  20   1   6      461.85      419.44     27.49 o 
 -22   2   6       16.26       -0.65     19.07 o 
 -21   2   6      628.25      656.01     63.93 o 
 -20   2   6       21.57       12.06     13.07 o 
 -19   2   6      659.71      693.19     68.32 o 
 -18   2   6      126.37      115.39     26.99 o 
 -17   2   6       91.25       68.45     22.68 o 
 -16   2   6      242.01      267.02     18.29 o 
 -15   2   6        5.92        4.08      6.17 o 
 -14   2   6       51.17       36.53     10.89 o 
 -13   2   6     3115.91     2930.15     41.96 o 
 -12   2   6        0.06        0.51      3.19 o 
 -11   2   6     3171.35     3206.71     37.83 o 
 -10   2   6       10.18        8.85      2.49 o 
  -9   2   6      551.81      515.40      9.50 o 
  -8   2   6      492.80      502.98     11.35 o 
  -7   2   6     1444.97     1236.69     24.31 o 
  -6   2   6       44.14       43.55      4.57 o 
  -5   2   6     8854.64     8860.64    113.19 o 
  -4   2   6      116.77       96.41      5.14 o 
  -3   2   6     2719.32     3162.19     31.29 o 
  -2   2   6      256.97      269.10      5.65 o 
  -1   2   6    11910.48    11812.26     94.00 o 
   0   2   6      796.37      812.34     12.77 o 
   1   2   6     4126.56     4060.62     40.54 o 
   2   2   6       24.02       19.70      2.57 o 
   3   2   6     3923.77     3787.62     38.36 o 
   4   2   6     2102.12     2128.72     25.72 o 
   5   2   6      715.77      850.02     15.51 o 
   6   2   6      773.13      735.94     15.14 o 
   7   2   6     6334.93     6282.50     61.97 o 
   8   2   6        0.00        5.02      2.70 o 
   9   2   6       38.04       22.56      3.27 o 
  10   2   6       59.38       65.79      6.44 o 
  11   2   6     3256.96     3145.97     42.73 o 
  12   2   6      415.32      406.47     15.84 o 
  13   2   6       10.96        5.25      6.09 o 
  14   2   6       37.79       43.34      7.62 o 
  15   2   6      365.54      361.43     16.08 o 
  16   2   6       20.30       11.47      7.36 o 
  17   2   6      231.74      155.15     20.07 o 
  18   2   6       50.98       42.60     12.16 o 
  19   2   6      391.17      447.30     27.04 o 
  20   2   6       14.36        0.41     14.42 o 
 -22   3   6       22.30       11.63     18.07 o 
 -21   3   6       65.19       88.64     35.94 o 
 -20   3   6       44.39       46.08     17.05 o 
 -19   3   6       16.95       13.10      9.78 o 
 -18   3   6      233.10      280.27     20.10 o 
 -17   3   6       79.32       94.93     19.37 o 
 -16   3   6        3.65       -5.19      7.97 o 
 -15   3   6     1324.65     1456.96     36.25 o 
 -14   3   6     2189.82     2244.20     45.52 o 
 -13   3   6       47.16       36.63      7.14 o 
 -12   3   6     1632.57     1632.43     29.61 o 
 -11   3   6        7.88        6.11      2.83 o 
 -10   3   6       41.57       44.05      5.58 o 
  -9   3   6      740.31      782.23     16.61 o 
  -8   3   6      415.72      405.03     17.65 o 
  -7   3   6      832.58      936.61     28.26 o 
  -6   3   6        5.63        1.92      2.62 o 
  -5   3   6      437.78      570.53     13.75 o 
  -4   3   6     2661.21     2576.65     34.44 o 
  -3   3   6     8761.22     9070.81     76.80 o 
  -2   3   6      144.09      148.06      4.72 o 
  -1   3   6      192.36      220.70      6.13 o 
   0   3   6     3444.95     3331.30     34.51 o 
   1   3   6     1628.74     1777.36     31.77 o 
   2   3   6       20.82       10.62      2.82 o 
   3   3   6      543.16      490.95     11.13 o 
   4   3   6      288.57      241.08      7.82 o 
   5   3   6     2851.02     2827.91     34.01 o 
   6   3   6      666.52      597.43     12.11 o 
   7   3   6       14.40       19.00      3.97 o 
   8   3   6     1761.18     1787.40     28.05 o 
   9   3   6      201.06      202.83     10.02 o 
  10   3   6      158.41      172.05      9.80 o 
  11   3   6      298.63      287.89     12.15 o 
  12   3   6      251.39      252.01     13.03 o 
  13   3   6      906.14      899.19     23.44 o 
  14   3   6      659.80      660.81     22.08 o 
  15   3   6      507.96      509.56     34.07 o 
  16   3   6      245.75      232.79     14.63 o 
  17   3   6      104.32       92.53     11.88 o 
  18   3   6       54.20       42.18     17.07 o 
  19   3   6      636.52      674.33     34.18 o 
  20   3   6     1039.25     1173.63     51.93 o 
 -21   4   6      119.10       98.45     24.87 o 
 -20   4   6      253.30      278.95     22.33 o 
 -19   4   6      117.69      157.04     15.62 o 
 -18   4   6     1909.29     2114.56     49.18 o 
 -17   4   6      428.01      427.58     19.84 o 
 -16   4   6        8.98        7.61      7.09 o 
 -15   4   6      303.83      312.35     16.68 o 
 -14   4   6       34.09       36.20      8.52 o 
 -13   4   6        0.68       -3.08      5.47 o 
 -12   4   6     1572.16     1525.61     31.53 o 
 -11   4   6      325.05      330.14     14.64 o 
 -10   4   6      556.17      576.95     14.87 o 
  -9   4   6      133.55      120.63      7.61 o 
  -8   4   6      466.59      496.97     15.32 o 
  -7   4   6      407.01      449.60     14.13 o 
  -6   4   6        6.10        3.56      2.95 o 
  -5   4   6      508.48      486.55     14.39 o 
  -4   4   6      352.51      355.52      8.56 o 
  -3   4   6      240.52      238.19      7.10 o 
  -2   4   6     2555.28     2302.03     31.21 o 
  -1   4   6     1149.95     1294.22     16.67 o 
   0   4   6      562.00      628.42     10.63 o 
   1   4   6       69.72       79.87      4.43 o 
   2   4   6     1868.07     1619.96     21.93 o 
   3   4   6      137.47      139.55      6.65 o 
   4   4   6        4.30       15.10      3.54 o 
   5   4   6        1.70        0.87      3.07 o 
   6   4   6     1964.93     1940.32     32.77 o 
   7   4   6        4.39        4.76      3.62 o 
   8   4   6      235.25      301.02      9.70 o 
   9   4   6       48.57       46.63      6.44 o 
  10   4   6      387.10      327.91     13.20 o 
  11   4   6       38.65       37.39      7.30 o 
  12   4   6      181.18      177.74     10.56 o 
  13   4   6        3.33        4.37      5.96 o 
  14   4   6      394.40      419.61     34.11 o 
  15   4   6        0.68       -0.29      6.09 o 
  16   4   6       31.75       45.05      9.70 o 
  17   4   6       20.87       14.70      8.41 o 
  18   4   6      312.29      348.52     20.73 o 
  19   4   6       14.36       11.13      9.33 o 
 -21   5   6       45.77       84.96     18.96 o 
 -20   5   6      100.65      107.55     18.04 o 
 -19   5   6      160.34      173.27     16.16 o 
 -18   5   6       11.81       23.78      9.04 o 
 -17   5   6      253.47      264.01     17.08 o 
 -16   5   6       18.28       25.39     10.74 o 
 -15   5   6        3.04        3.28      7.04 o 
 -14   5   6       10.15       20.72      7.87 o 
 -13   5   6      974.08      978.62     28.28 o 
 -12   5   6       86.77       77.07     10.32 o 
 -11   5   6       52.65       38.20      7.76 o 
 -10   5   6        9.01        0.44      5.03 o 
  -9   5   6       24.35       24.66      6.49 o 
  -8   5   6       77.40       77.88      8.44 o 
  -7   5   6      525.94      565.26     17.51 o 
  -6   5   6       58.78       60.97      6.65 o 
  -5   5   6        2.02        5.03      2.73 o 
  -4   5   6     2466.89     2828.85     27.92 o 
  -3   5   6      268.71      244.43      8.02 o 
  -2   5   6      700.43      727.12     12.71 o 
  -1   5   6       44.62       38.97      3.67 o 
   0   5   6     2613.33     2811.17     31.93 o 
   1   5   6       89.40      100.05      4.85 o 
   2   5   6      470.14      476.81     10.24 o 
   3   5   6     2075.15     2001.15     27.12 o 
   4   5   6      522.23      536.01     12.73 o 
   5   5   6      335.27      329.98     10.75 o 
   6   5   6      482.39      557.01     14.04 o 
   7   5   6       96.81       89.41      6.96 o 
   8   5   6     1356.72     1365.54     22.52 o 
   9   5   6       50.45       30.47      5.96 o 
  10   5   6      105.13      113.89      9.56 o 
  11   5   6      177.45      183.37     11.29 o 
  12   5   6      147.03      141.51     12.79 o 
  13   5   6       19.33       19.28      6.84 o 
  14   5   6      302.51      266.37     15.18 o 
  15   5   6        9.67       11.95      7.71 o 
  16   5   6      100.77      116.04     12.52 o 
  17   5   6        0.33        3.00      7.05 o 
  18   5   6        2.33        7.32     10.32 o 
  19   5   6       14.24        3.88     11.15 o 
 -20   6   6      246.91      328.24     25.82 o 
 -19   6   6      308.48      358.07     32.64 o 
 -18   6   6      287.62      304.92     19.61 o 
 -17   6   6       75.43       64.91     11.47 o 
 -16   6   6        0.05        6.64      8.33 o 
 -15   6   6     1135.96     1137.96     32.23 o 
 -14   6   6      235.51      228.83     16.12 o 
 -13   6   6      206.00      232.94     15.33 o 
 -12   6   6      576.75      560.01     20.68 o 
 -11   6   6     4554.40     4736.80     69.06 o 
 -10   6   6     2120.16     1984.78     38.68 o 
  -9   6   6        3.53       79.39      9.55 o 
  -8   6   6      575.76      578.61     19.46 o 
  -7   6   6      298.42      278.42     10.66 o 
  -6   6   6      286.86      265.42     10.58 o 
  -5   6   6      639.70      653.60     12.40 o 
  -4   6   6      572.48      580.23     21.65 o 
  -3   6   6        5.00        9.78      3.41 o 
  -2   6   6     1110.22      964.76     17.87 o 
  -1   6   6     1522.20     1421.41     20.61 o 
   0   6   6      329.22      341.36      9.88 o 
   1   6   6     3047.72     3142.60     35.29 o 
   2   6   6     3562.32     3522.94     38.08 o 
   3   6   6      204.81      334.63     16.50 o 
   4   6   6      268.81      281.71     11.09 o 
   5   6   6      819.30      858.25     17.45 o 
   6   6   6     1974.33     2005.54     27.90 o 
   7   6   6     1963.63     1859.00     27.21 o 
   8   6   6       43.74       55.40      6.39 o 
   9   6   6      206.16      213.65     12.03 o 
  10   6   6        3.65        4.26      5.41 o 
  11   6   6        3.17        9.97      6.23 o 
  12   6   6      211.97      224.28     13.08 o 
  13   6   6        1.83        9.12      6.44 o 
  14   6   6      169.87      165.42     18.89 o 
  15   6   6       69.70       83.19     11.17 o 
  16   6   6        1.62       -1.50      7.13 o 
  17   6   6      312.24      380.78     33.09 o 
  18   6   6      384.23      351.82     46.41 o 
 -19   7   6      410.97      472.39     26.56 o 
 -18   7   6       10.38        0.59      9.08 o 
 -17   7   6      190.51      202.68     27.70 o 
 -16   7   6      244.30      219.02     22.73 o 
 -15   7   6       67.44       63.64     11.72 o 
 -14   7   6       74.96       72.57     11.28 o 
 -13   7   6      117.04       91.74     14.43 o 
 -12   7   6        3.28        0.45      6.36 o 
 -11   7   6      717.42      637.18     23.73 o 
 -10   7   6        0.30        1.92      5.64 o 
  -9   7   6      513.91      449.94     18.44 o 
  -8   7   6       36.30       35.31      7.06 o 
  -7   7   6        5.24       -6.66      5.08 o 
  -6   7   6       20.29       16.77      4.78 o 
  -5   7   6      666.86      657.54     15.11 o 
  -4   7   6      458.02      452.63     13.91 o 
  -3   7   6        1.47        2.44      3.70 o 
  -2   7   6       56.51       49.21      5.39 o 
  -1   7   6       50.60       62.97      5.88 o 
   0   7   6      600.11      598.11     17.54 o 
   1   7   6      487.21      552.39     13.27 o 
   2   7   6      266.03      264.13     10.36 o 
   3   7   6        2.56        0.84      4.56 o 
   4   7   6       71.85       67.64      6.76 o 
   5   7   6      116.02      139.95      8.51 o 
   6   7   6      503.89      559.02     15.28 o 
   7   7   6      328.38      360.40     12.42 o 
   8   7   6        0.18        3.20      4.73 o 
   9   7   6      571.36      563.70     21.10 o 
  10   7   6       82.57       96.12      8.51 o 
  11   7   6      902.73      878.22     23.01 o 
  12   7   6        6.44        6.15      6.42 o 
  13   7   6       13.11       24.16      7.68 o 
  14   7   6        2.32        5.17     10.43 o 
  15   7   6       92.69      106.66     12.54 o 
  16   7   6       45.21       32.19     10.26 o 
  17   7   6      362.65      384.74     45.38 o 
 -18   8   6       28.24       36.93     12.38 o 
 -17   8   6       81.70       63.78     12.40 o 
 -16   8   6      130.78      144.65     20.45 o 
 -15   8   6      280.94      293.15     19.34 o 
 -14   8   6        9.10       -3.30      7.26 o 
 -13   8   6       63.05       59.37     11.28 o 
 -12   8   6       67.70       52.10     11.19 o 
 -11   8   6      133.46      133.01     14.63 o 
 -10   8   6      298.52      272.39     18.62 o 
  -9   8   6       24.34       18.51      7.00 o 
  -8   8   6       94.34       71.08     11.63 o 
  -7   8   6      294.57      235.50     15.11 o 
  -6   8   6       22.59       10.34      6.38 o 
  -5   8   6      681.96      638.81     20.41 o 
  -4   8   6      774.59      683.76     17.85 o 
  -3   8   6      692.70      676.97     18.61 o 
  -2   8   6        2.46        3.97      4.62 o 
  -1   8   6     1022.51      970.17     19.56 o 
   0   8   6     1935.20     1890.21     27.71 o 
   1   8   6      764.04      766.78     17.81 o 
   2   8   6     1457.42     1405.22     29.74 o 
   3   8   6     1203.15     1175.89     29.51 o 
   4   8   6      769.18      716.06     18.76 o 
   5   8   6      389.51      364.29     14.45 o 
   6   8   6      233.35      258.46     12.31 o 
   7   8   6        2.68       -0.99      4.48 o 
   8   8   6       18.13       23.27      6.64 o 
   9   8   6     1494.72     1433.09     28.14 o 
  10   8   6       90.57       90.34      9.46 o 
  11   8   6       14.93       27.07      7.51 o 
  12   8   6       28.64       25.72      7.52 o 
  13   8   6        5.71       17.86      7.86 o 
  14   8   6        0.17       -4.51      6.95 o 
  15   8   6       22.16       35.09     11.07 o 
  16   8   6      103.33       98.16     16.76 o 
 -16   9   6      118.33      130.07     29.49 o 
 -15   9   6        6.47       30.98     11.98 o 
 -14   9   6      132.06      132.98     20.46 o 
 -13   9   6        1.69        1.38      8.38 o 
 -12   9   6      166.07      146.08     14.76 o 
 -11   9   6        0.01       -1.13      6.19 o 
 -10   9   6        4.89       11.66      7.87 o 
  -9   9   6        8.71       -2.86      6.68 o 
  -8   9   6       19.51        7.97      7.19 o 
  -7   9   6        0.66        1.49      6.05 o 
  -6   9   6        5.93       23.18      7.62 o 
  -5   9   6        3.09       -4.09      6.28 o 
  -4   9   6     3544.38     3445.71     58.31 o 
  -3   9   6       78.87       96.68     11.98 o 
  -2   9   6     3345.05     3161.55     47.45 o 
  -1   9   6      979.52      959.99     23.41 o 
   0   9   6        1.10       -7.02      4.68 o 
   1   9   6        7.85        7.41      7.08 o 
   2   9   6      369.44      381.88     16.67 o 
   3   9   6     1220.41     1198.87     27.37 o 
   4   9   6      904.32      822.80     23.39 o 
   5   9   6      365.87      376.16     16.74 o 
   6   9   6        0.03       -2.04      5.04 o 
   7   9   6      495.61      474.38     16.24 o 
   8   9   6      267.04      263.86     14.10 o 
   9   9   6        4.77       10.88      6.78 o 
  10   9   6      330.78      370.36     16.93 o 
  11   9   6       16.45       20.67      7.22 o 
  12   9   6      533.01      495.77     21.41 o 
  13   9   6       29.66       24.47      8.29 o 
  14   9   6       63.07       78.49     14.52 o 
  15   9   6       73.12       92.14     17.23 o 
 -15  10   6       61.77       82.51     18.12 o 
 -14  10   6      548.11      578.90     33.18 o 
 -13  10   6       45.38       44.88     12.81 o 
 -12  10   6       87.31       70.71     13.14 o 
 -11  10   6      127.00      102.08     13.43 o 
 -10  10   6      730.69      763.94     34.56 o 
  -9  10   6      169.56      127.91     13.49 o 
  -8  10   6       75.98       50.10      9.85 o 
  -7  10   6      139.56      136.33     13.65 o 
  -6  10   6      181.15      206.06     15.75 o 
  -5  10   6        2.03       -8.88      5.92 o 
  -4  10   6      291.94      226.95     14.96 o 
  -3  10   6       65.75       64.80     10.36 o 
  -2  10   6     2220.75     2128.30     43.51 o 
  -1  10   6       55.37       48.57      8.15 o 
   0  10   6      504.62      486.92     21.16 o 
   1  10   6        0.04        6.89      7.83 o 
   2  10   6      762.72      754.78     25.35 o 
   3  10   6       12.37       29.06      8.48 o 
   4  10   6      333.06      328.82     17.01 o 
   5  10   6       20.25       29.95      8.42 o 
   6  10   6      241.66      253.12     14.53 o 
   7  10   6       14.95       20.92      7.61 o 
   8  10   6       57.37       44.32      8.85 o 
   9  10   6      116.20      121.28     11.52 o 
  10  10   6      367.85      406.77     25.08 o 
  11  10   6      204.46      225.94     14.09 o 
  12  10   6      172.02      171.34     18.82 o 
  13  10   6       88.13       99.52     16.43 o 
 -13  11   6      464.01      642.86     45.28 o 
 -12  11   6       12.29       14.97     11.53 o 
 -11  11   6      114.57       89.06     16.51 o 
 -10  11   6       44.81       18.61     10.88 o 
  -9  11   6       54.96       48.57     10.54 o 
  -8  11   6        8.22        9.03      8.07 o 
  -7  11   6     1353.56     1409.30     38.14 o 
  -6  11   6        2.37        5.05      7.84 o 
  -5  11   6       62.21       64.55     10.59 o 
  -4  11   6        3.15        3.78      7.39 o 
  -3  11   6      258.72      211.35     15.27 o 
  -2  11   6      151.64      158.29     13.79 o 
  -1  11   6      454.98      418.98     24.22 o 
   0  11   6        0.03       -3.51      8.94 o 
   1  11   6       11.86        9.93      9.18 o 
   2  11   6        1.94       -6.04      8.22 o 
   3  11   6      236.25      242.06     17.92 o 
   4  11   6       25.35       21.78      9.24 o 
   5  11   6      233.90      246.44     15.78 o 
   6  11   6       88.64       74.12     10.86 o 
   7  11   6      207.86      220.08     16.06 o 
   8  11   6      103.30      113.68     13.03 o 
   9  11   6       51.77       56.79     10.61 o 
  10  11   6       20.65       32.57      9.81 o 
  11  11   6       25.90       23.08     10.37 o 
 -10  12   6        0.51        5.31     11.43 o 
  -9  12   6      638.54      794.19     37.93 o 
  -8  12   6       66.98       55.69     14.66 o 
  -7  12   6        0.51       -0.90      7.09 o 
  -6  12   6       72.75       71.69     13.04 o 
  -5  12   6      162.91      165.94     18.61 o 
  -4  12   6        0.10       -2.57      7.72 o 
  -3  12   6       67.14       62.56     14.55 o 
  -2  12   6       31.64       21.19     11.95 o 
  -1  12   6      347.78      353.66     24.84 o 
   0  12   6       31.15       37.19     13.32 o 
   1  12   6      414.64      438.91     29.72 o 
   2  12   6       17.20       11.68     11.14 o 
   3  12   6       45.21       33.23     11.19 o 
   4  12   6        0.20        2.10      9.89 o 
   5  12   6      188.74      197.20     16.06 o 
   6  12   6       58.66       82.07     13.47 o 
   7  12   6      108.79      133.31     14.07 o 
   8  12   6       15.04       16.48      9.44 o 
  -5  13   6        6.66        6.16      9.53 o 
  -4  13   6      233.77      262.67     28.19 o 
  -3  13   6       83.83       82.67     19.83 o 
  -2  13   6      202.61      274.68     28.49 o 
  -1  13   6        0.71        2.74     13.82 o 
   0  13   6      359.72      345.26     26.21 o 
   1  13   6      108.24      114.43     19.04 o 
   2  13   6        6.87        4.62     11.83 o 
   3  13   6        8.78        9.66     12.38 o 
 -22   1   7       79.46       86.60     35.24 o 
 -21   1   7       80.71      121.33     47.29 o 
 -20   1   7      112.84      121.51     24.41 o 
 -19   1   7        0.39       17.78     11.79 o 
 -18   1   7       25.12       24.98     12.06 o 
 -17   1   7       77.84       42.06     12.97 o 
 -16   1   7      246.63      282.24     15.60 o 
 -15   1   7      453.34      508.17     19.64 o 
 -14   1   7      111.81       94.07     12.54 o 
 -13   1   7      174.66      196.20      9.54 o 
 -12   1   7     1480.52     1477.79     25.44 o 
 -11   1   7     1157.40     1018.85     24.54 o 
 -10   1   7      962.63     1108.10     23.04 o 
  -9   1   7      916.06     1037.74     14.98 o 
  -8   1   7    15685.70    16664.24    187.52 o 
  -7   1   7        3.20        4.38      2.13 o 
  -6   1   7        0.09        7.97      2.45 o 
  -5   1   7     4484.31     5056.87     52.09 o 
  -4   1   7     1375.42     1396.31     16.15 o 
  -3   1   7       43.85       43.24      3.55 o 
  -2   1   7     2980.28     3071.16     30.81 o 
  -1   1   7      424.16      448.55      9.56 o 
   0   1   7      486.11      614.98     11.50 o 
   1   1   7       10.34       14.44      2.44 o 
   2   1   7     1998.41     1828.20     22.86 o 
   3   1   7      483.59      373.39      8.10 o 
   4   1   7     6365.72     6527.77     59.37 o 
   5   1   7     1137.53      971.34     15.35 o 
   6   1   7     3679.76     3766.76     40.62 o 
   7   1   7     1333.90     1334.13     22.13 o 
   8   1   7       16.88       13.70      3.55 o 
   9   1   7      993.59     1048.34     19.50 o 
  10   1   7      151.09      157.22      9.33 o 
  11   1   7      759.04      774.46     19.80 o 
  12   1   7       21.88       18.07      5.31 o 
  13   1   7       60.40       54.62      7.53 o 
  14   1   7      161.30      177.29     11.86 o 
  15   1   7       65.93       78.36     12.64 o 
  16   1   7        2.29        1.41      8.25 o 
  17   1   7      322.84      298.21     27.73 o 
  18   1   7        0.88       -1.54      9.72 o 
  19   1   7       70.19       53.41     13.34 o 
  20   1   7      315.74      360.45     32.03 o 
 -22   2   7       13.54        7.15     14.05 o 
 -21   2   7      184.76      299.18     29.74 o 
 -20   2   7        2.20       -4.60     10.56 o 
 -19   2   7       17.39        0.86     10.99 o 
 -18   2   7        3.65        8.01     10.99 o 
 -17   2   7       40.71       19.91      9.21 o 
 -16   2   7      152.10      153.03     15.23 o 
 -15   2   7      375.70      346.29     19.12 o 
 -14   2   7      182.20      182.60     13.11 o 
 -13   2   7      683.68      588.82     19.15 o 
 -12   2   7       54.51       42.02      7.28 o 
 -11   2   7      550.11      459.41     13.32 o 
 -10   2   7      193.25      193.81      6.51 o 
  -9   2   7     1019.02     1122.33     21.28 o 
  -8   2   7       48.97       57.75      5.21 o 
  -7   2   7      515.22      499.17     16.41 o 
  -6   2   7       32.33       13.87      2.89 o 
  -5   2   7      897.42      813.59     16.45 o 
  -4   2   7      677.71      682.84     11.02 o 
  -3   2   7       54.19       48.12      3.11 o 
  -2   2   7      367.30      367.92      9.07 o 
  -1   2   7     1504.36     1392.80     20.15 o 
   0   2   7        7.77        6.67      2.12 o 
   1   2   7      402.35      376.60     13.87 o 
   2   2   7      310.23      281.62      7.41 o 
   3   2   7      143.66      194.63      7.24 o 
   4   2   7      354.96      344.60      7.62 o 
   5   2   7      560.26      720.79     12.45 o 
   6   2   7     1672.43     1791.80     23.37 o 
   7   2   7      146.37      200.93      6.67 o 
   8   2   7        1.45        3.90      2.71 o 
   9   2   7       35.57       38.64      5.60 o 
  10   2   7      192.73      199.73     11.38 o 
  11   2   7       49.18       58.45      7.52 o 
  12   2   7      665.70      614.27     18.98 o 
  13   2   7      105.58       99.59      9.76 o 
  14   2   7       13.53       10.02      6.22 o 
  15   2   7      585.09      566.27     30.57 o 
  16   2   7       10.01       17.57      8.35 o 
  17   2   7      237.40      217.49     23.36 o 
  18   2   7      123.71       74.63     19.20 o 
  19   2   7        0.20      -15.10     10.06 o 
  20   2   7       26.97        5.11     13.98 o 
 -21   3   7       20.51       -6.22     12.51 o 
 -20   3   7       12.15       16.58     13.07 o 
 -19   3   7      304.17      284.54     28.65 o 
 -18   3   7      173.19      158.19     22.39 o 
 -17   3   7        0.47       -1.38      8.20 o 
 -16   3   7      627.86      690.43     52.05 o 
 -15   3   7      167.15      185.51     20.45 o 
 -14   3   7     1095.12     1005.32     33.18 o 
 -13   3   7       13.37       11.95     10.88 o 
 -12   3   7        0.20        4.60      6.84 o 
 -11   3   7     2077.28     2018.16     32.17 o 
 -10   3   7       12.63       20.26      4.38 o 
  -9   3   7      131.18      153.56      8.65 o 
  -8   3   7       25.89       33.13      5.84 o 
  -7   3   7     4174.85     4021.39     64.01 o 
  -6   3   7      985.19     1026.38     19.64 o 
  -5   3   7       53.03       20.11      3.95 o 
  -4   3   7      121.21      132.09      4.38 o 
  -3   3   7     1777.49     1788.60     20.18 o 
  -2   3   7       15.08       27.60      3.02 o 
  -1   3   7      977.40     1059.74     15.64 o 
   0   3   7        0.39       -0.48      1.96 o 
   1   3   7     9077.30     9174.81     93.16 o 
   2   3   7      850.22      913.56     16.15 o 
   3   3   7     2112.54     1981.72     27.20 o 
   4   3   7      251.07      261.74      9.27 o 
   5   3   7        0.46        0.00      2.29 o 
   6   3   7       75.37       87.60      6.48 o 
   7   3   7      625.46      578.33     14.18 o 
   8   3   7      307.57      315.90     12.79 o 
   9   3   7     1292.85     1126.79     22.70 o 
  10   3   7      134.79      133.37      8.90 o 
  11   3   7      158.93      194.18     13.71 o 
  12   3   7       18.34       26.75      6.60 o 
  13   3   7     1429.14     1403.69     31.66 o 
  14   3   7       82.51       70.60      9.05 o 
  15   3   7        1.13        0.16      6.20 o 
  16   3   7      735.24      684.31     34.24 o 
  17   3   7      131.59      132.16     12.43 o 
  18   3   7       23.91       22.69     11.06 o 
  19   3   7       90.05       36.02     16.48 o 
 -21   4   7      101.00       93.44     18.78 o 
 -20   4   7      380.92      480.19     57.53 o 
 -19   4   7      279.21      299.13     26.32 o 
 -18   4   7      602.33      613.98     45.92 o 
 -17   4   7       42.42       55.39     11.79 o 
 -16   4   7      203.81      187.55     14.61 o 
 -15   4   7       92.93      106.65     12.56 o 
 -14   4   7      514.81      525.53     20.49 o 
 -13   4   7       29.83       15.55      7.35 o 
 -12   4   7     2081.25     2257.49     40.04 o 
 -11   4   7       11.67        5.31      5.84 o 
 -10   4   7      626.65      582.43     18.33 o 
  -9   4   7      354.27      342.69     12.98 o 
  -8   4   7     1409.82     1421.79     27.41 o 
  -7   4   7       80.51       98.81      6.25 o 
  -6   4   7      282.83      267.52     10.82 o 
  -5   4   7     1087.99     1056.32     19.54 o 
  -4   4   7     1187.10     1171.52     15.58 o 
  -3   4   7      413.23      502.61      8.65 o 
  -2   4   7      755.65      761.26     11.25 o 
  -1   4   7      573.09      631.55     12.19 o 
   0   4   7     2240.56     2308.43     28.10 o 
   1   4   7      105.06      118.41      5.97 o 
   2   4   7     2492.37     2538.39     36.29 o 
   3   4   7        0.11       -1.38      2.73 o 
   4   4   7     1015.56     1085.46     18.99 o 
   5   4   7      578.70      556.29     12.59 o 
   6   4   7      871.53      902.61     17.19 o 
   7   4   7      973.93      967.65     17.41 o 
   8   4   7        9.03       16.28      4.73 o 
   9   4   7      180.45      164.63     10.73 o 
  10   4   7      340.03      317.41     13.28 o 
  11   4   7      197.58      211.55     11.88 o 
  12   4   7       55.18       65.88      9.17 o 
  13   4   7       41.71       32.13      7.86 o 
  14   4   7      435.42      399.36     24.03 o 
  15   4   7       23.54       10.95      7.40 o 
  16   4   7      178.52      151.08     13.97 o 
  17   4   7       20.92       13.48      7.19 o 
  18   4   7        7.56       10.30      8.30 o 
  19   4   7       20.05       19.16     13.46 o 
 -20   5   7      781.81      947.66     48.33 o 
 -19   5   7       12.74        6.82     10.44 o 
 -18   5   7       15.06       18.17      9.08 o 
 -17   5   7      413.92      476.72     22.61 o 
 -16   5   7     1296.19     1400.00     48.39 o 
 -15   5   7      246.18      225.99     15.64 o 
 -14   5   7       25.85       18.15      7.18 o 
 -13   5   7      275.58      244.76     14.90 o 
 -12   5   7      281.37      319.61     16.05 o 
 -11   5   7      658.74      630.42     20.71 o 
 -10   5   7     2794.81     2884.33     47.74 o 
  -9   5   7      360.93      326.56     18.04 o 
  -8   5   7      827.73      769.53     21.00 o 
  -7   5   7      321.01      349.89     14.87 o 
  -6   5   7     2338.06     2373.41     40.05 o 
  -5   5   7     1115.60     1133.39     15.87 o 
  -4   5   7     1538.63     1385.28     27.78 o 
  -3   5   7      155.63      198.31      6.24 o 
  -2   5   7      351.51      518.67     11.35 o 
  -1   5   7      931.86      928.35     15.77 o 
   0   5   7       31.09       66.19      4.87 o 
   1   5   7        0.00        1.17      2.45 o 
   2   5   7      891.27      851.06     17.15 o 
   3   5   7      219.54      205.60      8.53 o 
   4   5   7      243.63      175.68      7.79 o 
   5   5   7      100.09       97.23      6.82 o 
   6   5   7      669.82      664.57     19.72 o 
   7   5   7      235.40      262.91     11.26 o 
   8   5   7     1066.01     1030.90     21.36 o 
   9   5   7       41.90       39.32      6.58 o 
  10   5   7     1018.77      950.49     37.84 o 
  11   5   7        0.06       10.65      5.83 o 
  12   5   7     2273.14     2258.92     38.80 o 
  13   5   7      107.93       95.56     10.69 o 
  14   5   7      268.12      262.79     15.40 o 
  15   5   7      185.23      188.65     14.13 o 
  16   5   7      510.11      540.87     23.03 o 
  17   5   7       17.18       24.27      8.88 o 
  18   5   7       80.99       86.43     21.41 o 
 -20   6   7      746.47      813.35     34.57 o 
 -19   6   7       25.04       12.69      9.99 o 
 -18   6   7       71.26       88.38     13.56 o 
 -17   6   7      618.75      671.93     27.03 o 
 -16   6   7      213.05      243.50     17.66 o 
 -15   6   7      229.43      279.66     18.01 o 
 -14   6   7      787.68      813.02     27.12 o 
 -13   6   7       75.28       59.36      9.80 o 
 -12   6   7      385.50      397.62     19.32 o 
 -11   6   7     1225.22     1121.78     28.75 o 
 -10   6   7      467.72      518.99     19.68 o 
  -9   6   7      252.38      229.87     13.93 o 
  -8   6   7     3211.96     3172.80     50.92 o 
  -7   6   7      892.32      889.53     23.36 o 
  -6   6   7       13.35       17.41      5.91 o 
  -5   6   7     3365.76     3415.73     45.10 o 
  -4   6   7      578.62      608.60     15.13 o 
  -3   6   7      436.14      402.03     11.11 o 
  -2   6   7        1.68       -1.64      2.60 o 
  -1   6   7      560.32      476.75     12.52 o 
   0   6   7        6.29       13.79      3.82 o 
   1   6   7        0.35        2.73      3.28 o 
   2   6   7     1135.23     1138.69     17.74 o 
   3   6   7     4081.99     4117.14     46.39 o 
   4   6   7      263.37      244.52     10.23 o 
   5   6   7       26.89       22.45      5.01 o 
   6   6   7      322.50      275.44     10.36 o 
   7   6   7      629.32      606.67     15.14 o 
   8   6   7       17.71       23.96      5.66 o 
   9   6   7      837.71      859.67     24.90 o 
  10   6   7      224.31      222.24     12.43 o 
  11   6   7       12.91       14.37      6.28 o 
  12   6   7      234.94      217.06     13.26 o 
  13   6   7       89.74       73.28     10.78 o 
  14   6   7        4.62       10.71      7.00 o 
  15   6   7       91.44      103.74     12.56 o 
  16   6   7      461.32      455.45     36.80 o 
  17   6   7        1.57       14.18     10.26 o 
  18   6   7      127.78      126.11     20.34 o 
 -19   7   7     1128.30     1361.66     50.43 o 
 -18   7   7       35.64       48.18     11.89 o 
 -17   7   7        1.50        7.56      8.65 o 
 -16   7   7       83.99       81.58     12.58 o 
 -15   7   7     1158.24     1128.88     33.57 o 
 -14   7   7       37.65       34.99      9.81 o 
 -13   7   7       18.78       12.16      9.97 o 
 -12   7   7        5.32        1.69      5.81 o 
 -11   7   7      371.13      370.50     22.27 o 
 -10   7   7       60.36       49.20      8.87 o 
  -9   7   7      380.20      318.42     16.19 o 
  -8   7   7       18.92       10.89      6.57 o 
  -7   7   7      123.02      143.24     12.16 o 
  -6   7   7      284.46      308.39     14.65 o 
  -5   7   7      887.00      948.56     21.48 o 
  -4   7   7      102.36       89.20      6.92 o 
  -3   7   7      946.97      923.47     18.78 o 
  -2   7   7       47.51       43.87      5.72 o 
  -1   7   7     1079.53     1057.73     18.64 o 
   0   7   7       15.15       16.26      4.56 o 
   1   7   7     1639.61     1479.77     22.04 o 
   2   7   7      947.28      982.25     17.81 o 
   3   7   7     1179.51     1198.08     26.81 o 
   4   7   7      510.60      554.08     15.79 o 
   5   7   7     1141.35     1083.43     21.72 o 
   6   7   7       83.10       72.53      7.28 o 
   7   7   7      169.37      185.45     10.39 o 
   8   7   7      178.68      167.02      9.99 o 
   9   7   7     5617.74     5564.38     64.07 o 
  10   7   7       30.19       25.71      6.60 o 
  11   7   7       34.75       34.76      7.62 o 
  12   7   7      308.28      293.35     14.98 o 
  13   7   7     2512.95     2573.70     50.51 o 
  14   7   7      197.96      191.26     28.51 o 
  15   7   7      694.78      788.93     32.72 o 
  16   7   7      177.29      166.76     18.07 o 
  17   7   7       11.79       -2.86     10.74 o 
 -18   8   7      112.42      125.56     28.16 o 
 -17   8   7      178.60      192.71     18.17 o 
 -16   8   7      211.00      199.39     17.81 o 
 -15   8   7       10.20       18.99      9.43 o 
 -14   8   7      537.30      484.02     23.87 o 
 -13   8   7      114.11      106.16     15.84 o 
 -12   8   7      120.74      104.03     13.56 o 
 -11   8   7       74.30       64.98     11.10 o 
 -10   8   7     1088.83     1094.64     51.94 o 
  -9   8   7      845.85      756.92     27.52 o 
  -8   8   7        6.46       -2.05      5.59 o 
  -7   8   7        0.92       14.63      6.65 o 
  -6   8   7      305.88      331.09     20.31 o 
  -5   8   7      412.62      356.28     23.99 o 
  -4   8   7      419.62      419.81     16.92 o 
  -3   8   7      325.12      354.81     13.67 o 
  -2   8   7     2215.54     2070.86     34.66 o 
  -1   8   7      223.66      237.75     10.44 o 
   0   8   7      776.79      718.88     20.06 o 
   1   8   7     4350.82     4279.16     68.27 o 
   2   8   7      363.87      368.53     13.93 o 
   3   8   7        1.03        2.15      5.27 o 
   4   8   7      110.68       90.59      8.07 o 
   5   8   7     2663.63     2611.25     37.57 o 
   6   8   7      703.50      668.45     20.32 o 
   7   8   7      274.54      275.07     12.79 o 
   8   8   7        0.18       -3.81      5.22 o 
   9   8   7        0.60        2.05      5.51 o 
  10   8   7      467.05      477.09     18.30 o 
  11   8   7       31.29       27.89      8.23 o 
  12   8   7       32.94       21.25      7.96 o 
  13   8   7       13.30       11.99      7.62 o 
  14   8   7      371.08      421.04     23.05 o 
  15   8   7       15.29        8.58      9.22 o 
 -16   9   7      757.21      905.24     47.67 o 
 -15   9   7        0.04       -3.39      8.63 o 
 -14   9   7       38.10       38.89     11.51 o 
 -13   9   7       21.81       24.23      9.34 o 
 -12   9   7       64.30      101.18     16.38 o 
 -11   9   7       41.42       31.32     10.44 o 
 -10   9   7      288.19      290.78     18.60 o 
  -9   9   7        6.02        2.74      7.26 o 
  -8   9   7     2083.11     1940.91     43.02 o 
  -7   9   7        2.99        3.15      7.21 o 
  -6   9   7       15.58       -5.24      7.32 o 
  -5   9   7        5.28       -0.37      6.05 o 
  -4   9   7       91.93       88.63     10.80 o 
  -3   9   7        8.84       14.98      6.46 o 
  -2   9   7     2240.10     2230.78     39.11 o 
  -1   9   7        5.04        9.19      5.55 o 
   0   9   7       52.72       49.30      7.50 o 
   1   9   7      260.16      271.62     17.24 o 
   2   9   7     2335.55     2322.09     42.25 o 
   3   9   7      192.59      172.72     12.10 o 
   4   9   7     1050.37      999.66     23.80 o 
   5   9   7        0.78       -0.27      5.60 o 
   6   9   7      125.33      135.42     10.26 o 
   7   9   7       14.40        9.19      6.17 o 
   8   9   7       10.24       10.44      6.43 o 
   9   9   7      578.79      526.48     21.14 o 
  10   9   7      436.96      466.32     18.69 o 
  11   9   7       57.21       51.15      9.07 o 
  12   9   7      985.93     1037.59     40.85 o 
  13   9   7       10.09       24.71      8.22 o 
  14   9   7       46.26       53.68     12.09 o 
 -14  10   7       44.18       37.00     13.58 o 
 -13  10   7      124.22      162.37     20.49 o 
 -12  10   7        6.09        4.38      9.93 o 
 -11  10   7        0.89        0.83      8.45 o 
 -10  10   7        0.41       -4.62      7.26 o 
  -9  10   7      529.85      621.67     27.64 o 
  -8  10   7      215.31      177.96     15.51 o 
  -7  10   7      287.77      260.64     17.09 o 
  -6  10   7      374.90      343.00     24.57 o 
  -5  10   7        0.59       10.71      7.40 o 
  -4  10   7      405.83      326.42     27.80 o 
  -3  10   7        9.64        6.21      7.04 o 
  -2  10   7      180.25      182.01     13.96 o 
  -1  10   7       23.49       40.20     11.06 o 
   0  10   7      351.86      345.48     19.27 o 
   1  10   7      391.16      347.90     18.25 o 
   2  10   7      260.56      258.70     16.70 o 
   3  10   7     1252.43     1190.93     29.59 o 
   4  10   7        8.86       16.41      6.76 o 
   5  10   7        2.95       -0.29      6.35 o 
   6  10   7        6.32        6.63      7.04 o 
   7  10   7      286.38      298.46     15.66 o 
   8  10   7        0.76        1.49      7.25 o 
   9  10   7        1.57       -5.17      7.04 o 
  10  10   7        0.20       -4.96      6.71 o 
  11  10   7      671.98      672.91     22.81 o 
  12  10   7        0.03       24.44      9.97 o 
 -12  11   7       49.46       45.35     14.03 o 
 -11  11   7        7.92        6.01     11.50 o 
 -10  11   7       25.06       11.41     10.03 o 
  -9  11   7        9.20       17.78      9.41 o 
  -8  11   7        0.31        1.89      8.75 o 
  -7  11   7      125.68      115.48     14.06 o 
  -6  11   7        3.66        9.85      8.11 o 
  -5  11   7       79.08       75.51     13.42 o 
  -4  11   7       62.38       63.29     12.33 o 
  -3  11   7      171.17      173.24     14.76 o 
  -2  11   7        3.67        2.28      9.34 o 
  -1  11   7        5.73        1.05      9.82 o 
   0  11   7        3.13        3.95      9.58 o 
   1  11   7      727.66      753.85     42.67 o 
   2  11   7      176.85      182.94     16.08 o 
   3  11   7       25.44       20.45      9.25 o 
   4  11   7        7.53       -0.81      7.64 o 
   5  11   7       85.21       50.03     10.59 o 
   6  11   7      217.90      231.95     16.18 o 
   7  11   7        4.49        1.96      7.83 o 
   8  11   7       36.94       52.15     10.73 o 
   9  11   7       64.23       79.42     11.19 o 
  10  11   7       80.26       72.72     12.51 o 
  -9  12   7      117.32      137.41     19.99 o 
  -8  12   7        6.04        6.69      9.53 o 
  -7  12   7      335.11      381.64     23.85 o 
  -6  12   7       57.99       55.20     12.62 o 
  -5  12   7       84.25      100.65     15.13 o 
  -4  12   7       36.14       14.60     11.82 o 
  -3  12   7        0.42       -6.45      9.45 o 
  -2  12   7       16.98       19.20     11.79 o 
  -1  12   7       39.09       31.82     13.02 o 
   0  12   7       14.61       -0.89      9.83 o 
   1  12   7       21.37       23.41     11.83 o 
   2  12   7        7.30       -2.26     11.16 o 
   3  12   7       12.91       32.14     13.27 o 
   4  12   7       25.53       25.76     10.15 o 
   5  12   7       30.56       19.67     10.24 o 
   6  12   7        4.97       16.62      9.53 o 
   7  12   7        3.43        8.15      9.03 o 
  -3  13   7       10.44        9.17     13.64 o 
  -2  13   7       23.96       46.29     17.29 o 
  -1  13   7       32.52       56.52     17.91 o 
   0  13   7        6.36       19.44     15.80 o 
   1  13   7      167.20      210.83     25.67 o 
 -22   0   8      138.39      167.42     42.93 o 
 -21   0   8        8.54      -25.76     21.46 o 
 -20   0   8      305.61      300.50     51.51 o 
 -19   0   8        1.32       17.17     21.43 o 
 -17   0   8       11.01      -13.07      8.72 o 
 -16   0   8      463.12      471.52     34.81 o 
 -15   0   8        4.16       -5.15      8.59 o 
 -14   0   8      530.68      520.94     22.34 o 
 -13   0   8       75.74       90.41      9.44 o 
 -12   0   8      599.95      588.57     21.24 o 
 -11   0   8      332.89      383.24     22.31 o 
 -10   0   8      162.46      154.13     12.06 o 
  -9   0   8      190.57      241.53     11.91 o 
  -8   0   8        1.81       12.54      5.49 o 
  -7   0   8      128.74      108.77      7.92 o 
  -6   0   8     4811.06     4907.20     75.00 o 
  -5   0   8      105.09      102.59     10.26 o 
  -4   0   8      736.68      728.38     16.91 o 
  -3   0   8       47.69       46.35      5.69 o 
  -2   0   8    10501.99    10338.91    385.88 o 
  -1   0   8      226.22      206.35     10.34 o 
   0   0   8    10642.44    10536.20    136.73 o 
   1   0   8      882.55      799.58     18.88 o 
   2   0   8       70.54      110.46      7.53 o 
   3   0   8      198.54      220.35     10.18 o 
   4   0   8    53654.73    56041.18    622.67 o 
   5   0   8     2023.49     2105.55     34.42 o 
   6   0   8    35784.71    35392.70    441.48 o 
   7   0   8       80.35       72.17      8.36 o 
   8   0   8      163.18      247.58     13.70 o 
   9   0   8       13.58       14.65      5.87 o 
  10   0   8      483.83      460.24     17.99 o 
  11   0   8      799.70      762.34     29.12 o 
  12   0   8     1095.03      974.82     39.50 o 
  13   0   8        4.93       -2.09      8.61 o 
  14   0   8     1676.81     1676.02     57.82 o 
  15   0   8       87.16       65.80     16.18 o 
  16   0   8       79.04       91.93     19.64 o 
  17   0   8        7.71       -3.92     12.49 o 
  18   0   8      695.63      800.97     53.66 o 
  19   0   8       51.75       46.28     16.98 o 
 -22   1   8        0.04       10.24     16.77 o 
 -21   1   8        7.97        1.72     14.31 o 
 -20   1   8       11.56       25.76     16.47 o 
 -19   1   8      859.29      898.62     42.13 o 
 -18   1   8       17.22       32.57     13.02 o 
 -17   1   8      317.41      303.00     24.79 o 
 -16   1   8       65.48       37.79     12.53 o 
 -15   1   8       77.09       70.14     12.36 o 
 -14   1   8      280.95      250.63     14.43 o 
 -13   1   8      216.00      200.39     13.32 o 
 -12   1   8        4.87        8.84      4.22 o 
 -11   1   8     1950.96     2079.94     37.36 o 
 -10   1   8      197.16      199.38      8.30 o 
  -9   1   8      191.57      247.28      7.10 o 
  -8   1   8      262.11      248.54      7.65 o 
  -7   1   8     9685.61    10013.46     88.69 o 
  -6   1   8      985.46     1104.53     15.93 o 
  -5   1   8       27.54       57.62      3.62 o 
  -4   1   8     3365.59     3591.22     41.84 o 
  -3   1   8      405.19      408.84      8.52 o 
  -2   1   8     1432.01     1454.96     19.85 o 
  -1   1   8     3603.14     3539.83     40.26 o 
   0   1   8     4093.77     4125.81     45.01 o 
   1   1   8      877.72     1054.24     15.93 o 
   2   1   8      117.67      179.33      6.29 o 
   3   1   8     1356.12     1314.55     17.12 o 
   4   1   8      315.42      325.11      7.17 o 
   5   1   8    18174.74    17927.47    159.76 o 
   6   1   8     1418.44     1330.14     20.04 o 
   7   1   8     1327.45     1430.19     20.76 o 
   8   1   8      508.34      578.51     13.74 o 
   9   1   8      851.68      846.89     17.74 o 
  10   1   8      159.25      133.01     11.01 o 
  11   1   8      169.65      159.53     10.48 o 
  12   1   8      359.77      349.02     14.46 o 
  13   1   8      113.25      108.17      9.93 o 
  14   1   8        2.03        3.18      6.85 o 
  15   1   8      127.54      132.14     14.29 o 
  16   1   8        8.72       25.71     10.01 o 
  17   1   8      106.72      129.39     15.68 o 
  18   1   8      135.55      109.50     15.69 o 
  19   1   8        4.94      -13.45     12.38 o 
 -22   2   8       17.83       33.16     19.38 o 
 -21   2   8      145.96      133.52     45.23 o 
 -20   2   8       46.14       36.49     15.99 o 
 -19   2   8       71.00       65.25     22.68 o 
 -18   2   8        0.00      -13.31      8.87 o 
 -17   2   8       22.27       25.65     12.87 o 
 -16   2   8       24.83       22.95      9.53 o 
 -15   2   8     1197.99     1088.46     44.05 o 
 -14   2   8        3.34        0.00      6.76 o 
 -13   2   8      549.67      558.75     26.12 o 
 -12   2   8      321.41      286.97     13.85 o 
 -11   2   8        2.65        0.88      4.01 o 
 -10   2   8        2.08        4.05      2.39 o 
  -9   2   8      443.54      365.84     13.43 o 
  -8   2   8      360.28      367.29     14.85 o 
  -7   2   8      188.34      185.84     11.27 o 
  -6   2   8        2.70        2.54      1.84 o 
  -5   2   8     2062.90     1738.46     24.60 o 
  -4   2   8      130.52      139.63      4.65 o 
  -3   2   8      441.25      474.27     11.29 o 
  -2   2   8      561.58      572.75     10.91 o 
  -1   2   8      928.23      934.95     23.38 o 
   0   2   8     1114.44     1164.02     17.95 o 
   1   2   8       64.08       47.26      3.71 o 
   2   2   8     1346.16     1408.42     18.75 o 
   3   2   8     2576.11     2386.78     28.39 o 
   4   2   8       55.99       66.17      4.15 o 
   5   2   8      393.08      464.04     10.47 o 
   6   2   8      173.46      215.98      7.62 o 
   7   2   8     1645.53     1630.48     23.02 o 
   8   2   8     1527.93     1486.34     25.33 o 
   9   2   8      280.15      261.40     12.47 o 
  10   2   8        1.11       -1.04      4.50 o 
  11   2   8     3182.50     3061.19     48.47 o 
  12   2   8      732.73      732.27     21.33 o 
  13   2   8       90.12       83.72      9.62 o 
  14   2   8      132.68      140.38     15.45 o 
  15   2   8     1995.98     1969.76     62.61 o 
  16   2   8      124.35      129.36     16.96 o 
  17   2   8      110.09      113.90     14.79 o 
  18   2   8      219.13      238.64     20.47 o 
  19   2   8       93.76       82.43     18.22 o 
 -21   3   8       12.32        1.07     13.70 o 
 -20   3   8      178.71       99.21     30.85 o 
 -19   3   8      196.36      159.24     37.80 o 
 -18   3   8      199.02      213.89     19.01 o 
 -17   3   8       49.44       41.68     11.65 o 
 -16   3   8      148.97      136.17     32.08 o 
 -15   3   8     5376.67     5395.68     97.76 o 
 -14   3   8      154.11      145.98     15.71 o 
 -13   3   8     3734.56     3604.71     66.10 o 
 -12   3   8     1371.25     1396.17     35.59 o 
 -11   3   8     1530.64     1608.23     38.57 o 
 -10   3   8      351.31      307.26     21.14 o 
  -9   3   8      956.53      972.38     24.57 o 
  -8   3   8       86.61       91.84      9.02 o 
  -7   3   8       10.85       12.29      4.98 o 
  -6   3   8     3016.74     2938.14     43.90 o 
  -5   3   8     1317.58     1541.51     28.45 o 
  -4   3   8       16.76       41.86      4.03 o 
  -3   3   8      203.69      161.10      5.45 o 
  -2   3   8      458.53      538.12      9.76 o 
  -1   3   8     1250.04     1442.71     19.59 o 
   0   3   8      350.16      390.30      9.17 o 
   1   3   8      968.45     1017.73     16.20 o 
   2   3   8      327.70      331.26      9.66 o 
   3   3   8      488.56      447.36     13.68 o 
   4   3   8      139.51       90.57      5.10 o 
   5   3   8      623.10      533.19     11.42 o 
   6   3   8      440.02      396.36     14.88 o 
   7   3   8        0.19        0.77      3.87 o 
   8   3   8      634.12      583.88     16.61 o 
   9   3   8       62.79       60.82      6.78 o 
  10   3   8      101.84      125.01      9.92 o 
  11   3   8      632.00      596.61     23.79 o 
  12   3   8      148.73      154.20     11.40 o 
  13   3   8      267.26      254.88     16.93 o 
  14   3   8       13.18       13.53      6.94 o 
  15   3   8       89.30       94.53     13.28 o 
  16   3   8      211.55      219.97     20.59 o 
  17   3   8      128.70      133.02     18.57 o 
  18   3   8        0.15        0.24     10.17 o 
  19   3   8        0.22       -0.44     12.59 o 
 -21   4   8      108.37       92.73     18.78 o 
 -20   4   8       87.81       83.64     17.82 o 
 -19   4   8      135.61      161.11     17.35 o 
 -18   4   8       44.79       47.47     11.62 o 
 -17   4   8       48.77       48.03     11.48 o 
 -16   4   8       64.77       62.45     13.44 o 
 -15   4   8       88.51       64.95     12.31 o 
 -14   4   8       99.02      102.90     12.42 o 
 -13   4   8      117.48      114.94     12.67 o 
 -12   4   8       11.25       12.46      6.51 o 
 -11   4   8      292.11      297.94     14.73 o 
 -10   4   8      916.79     1005.04     24.99 o 
  -9   4   8       93.93       76.09      8.02 o 
  -8   4   8     2397.55     2410.12     37.68 o 
  -7   4   8        2.21        4.76      3.57 o 
  -6   4   8      314.55      307.63     10.54 o 
  -5   4   8      597.11      558.58     13.91 o 
  -4   4   8     8496.28     9373.41    112.72 o 
  -3   4   8        4.74       12.90      2.35 o 
  -2   4   8     3339.86     3501.06     39.57 o 
  -1   4   8       36.34       20.29      3.47 o 
   0   4   8       10.71       24.37      4.01 o 
   1   4   8      648.70      650.44     13.77 o 
   2   4   8      674.20      534.31     12.62 o 
   3   4   8      416.73      393.52     11.13 o 
   4   4   8      805.23      769.66     16.68 o 
   5   4   8      821.45      855.67     16.33 o 
   6   4   8      902.68      793.49     15.59 o 
   7   4   8       12.30        8.10      4.22 o 
   8   4   8      760.94      725.85     17.33 o 
   9   4   8       77.41       74.37      7.81 o 
  10   4   8        1.55       -0.36      4.87 o 
  11   4   8      285.82      265.65     14.00 o 
  12   4   8     2579.89     2600.46     46.01 o 
  13   4   8       58.23       56.36      8.82 o 
  14   4   8      704.69      669.49     23.68 o 
  15   4   8        7.41        4.09      8.02 o 
  16   4   8      226.25      226.77     15.73 o 
  17   4   8      129.62       97.66     12.11 o 
  18   4   8       14.17       28.81     14.50 o 
 -20   5   8      197.59      161.71     24.61 o 
 -19   5   8      161.17      196.84     20.54 o 
 -18   5   8       62.92       81.10     14.10 o 
 -17   5   8       35.96       14.71     12.16 o 
 -16   5   8       38.25       20.27      9.17 o 
 -15   5   8      128.95      130.39     13.69 o 
 -14   5   8      744.00      758.38     30.63 o 
 -13   5   8      155.86      154.94     12.89 o 
 -12   5   8     2558.95     2436.37     44.35 o 
 -11   5   8      304.07      319.78     20.16 o 
 -10   5   8     2487.28     2295.56     41.79 o 
  -9   5   8       63.79       80.95      9.37 o 
  -8   5   8       55.08       44.05      7.16 o 
  -7   5   8      809.76      745.21     21.00 o 
  -6   5   8     1108.70     1053.72     25.30 o 
  -5   5   8        2.34        3.63      2.92 o 
  -4   5   8      383.93      337.10      8.55 o 
  -3   5   8     1732.11     1761.59     22.91 o 
  -2   5   8       16.83       36.12      3.77 o 
  -1   5   8      365.45      386.50     15.32 o 
   0   5   8      143.27      144.11      6.74 o 
   1   5   8      465.59      517.81     12.72 o 
   2   5   8        1.26       -4.06      2.70 o 
   3   5   8        3.94        4.02      3.54 o 
   4   5   8      697.17      703.16     15.87 o 
   5   5   8        0.22       -0.47      3.13 o 
   6   5   8        5.85        6.14      3.90 o 
   7   5   8       39.39       29.89      5.97 o 
   8   5   8        3.74       -1.29      3.84 o 
   9   5   8       59.17       58.48      7.02 o 
  10   5   8       42.14       32.15      7.16 o 
  11   5   8       48.32       47.81      8.40 o 
  12   5   8      388.89      435.37     18.63 o 
  13   5   8      143.13      147.34     12.45 o 
  14   5   8        1.51        0.83      7.07 o 
  15   5   8        0.05       -4.00      6.82 o 
  16   5   8        0.45        0.44      7.05 o 
  17   5   8      173.20      199.11     17.48 o 
  18   5   8      273.86      279.33     26.88 o 
 -19   6   8       61.17       56.81     19.84 o 
 -18   6   8      109.51      111.97     16.54 o 
 -17   6   8      325.46      344.27     20.49 o 
 -16   6   8       13.87       19.58      9.33 o 
 -15   6   8      343.24      385.21     20.75 o 
 -14   6   8      131.95      123.97     16.30 o 
 -13   6   8     1037.48     1039.91     30.40 o 
 -12   6   8      213.81      227.16     18.24 o 
 -11   6   8       18.42       13.04      6.96 o 
 -10   6   8       73.67       60.72      9.27 o 
  -9   6   8      367.21      321.57     15.98 o 
  -8   6   8      930.95      870.73     24.16 o 
  -7   6   8     3360.89     3391.38     75.51 o 
  -6   6   8      564.01      634.04     20.52 o 
  -5   6   8     1388.54     1323.04     23.23 o 
  -4   6   8      116.76      159.15      7.67 o 
  -3   6   8      299.21      289.13     13.33 o 
  -2   6   8     2615.42     2610.70     33.68 o 
  -1   6   8      107.57       83.97      5.60 o 
   0   6   8      776.07      766.72     14.90 o 
   1   6   8     1799.64     1814.12     41.68 o 
   2   6   8       15.90       19.45      4.52 o 
   3   6   8     1315.42     1347.18     23.29 o 
   4   6   8      573.49      609.18     19.26 o 
   5   6   8        1.51       -1.52      3.90 o 
   6   6   8       41.99       50.45      6.10 o 
   7   6   8      830.71      778.16     20.55 o 
   8   6   8      149.71      173.68     10.35 o 
   9   6   8      518.85      524.08     17.01 o 
  10   6   8        3.16        5.71      5.52 o 
  11   6   8      674.10      672.93     34.12 o 
  12   6   8       94.40       94.58     10.83 o 
  13   6   8      728.42      707.65     33.59 o 
  14   6   8       27.24       28.82      8.93 o 
  15   6   8      437.04      479.77     22.07 o 
  16   6   8       29.53       26.39     10.79 o 
  17   6   8      395.59      353.73     41.30 o 
 -18   7   8       52.55       66.01     16.68 o 
 -17   7   8       39.23       46.63     11.94 o 
 -16   7   8       57.27       47.96     11.28 o 
 -15   7   8      458.26      464.98     23.31 o 
 -14   7   8       10.39       19.44      8.25 o 
 -13   7   8      172.14      173.87     22.41 o 
 -12   7   8        7.17        1.50      7.00 o 
 -11   7   8      390.29      326.75     18.62 o 
 -10   7   8      119.26      122.08     14.76 o 
  -9   7   8       59.68       36.44      8.39 o 
  -8   7   8        5.28       -5.81      5.10 o 
  -7   7   8        5.73        0.83      5.31 o 
  -6   7   8       15.98        6.61      5.61 o 
  -5   7   8      899.67      849.84     23.80 o 
  -4   7   8       69.94       77.11      7.39 o 
  -3   7   8      446.72      475.57     14.29 o 
  -2   7   8        0.31       -2.11      3.11 o 
  -1   7   8      124.45       97.20      7.52 o 
   0   7   8      191.23      196.08      9.53 o 
   1   7   8      423.61      416.36     12.29 o 
   2   7   8       24.00       35.42      6.05 o 
   3   7   8      477.72      483.69     15.40 o 
   4   7   8      438.49      442.92     18.08 o 
   5   7   8       25.33       37.38      6.08 o 
   6   7   8       51.86       51.49      6.99 o 
   7   7   8      165.39      179.16     10.80 o 
   8   7   8       34.79       39.75      6.97 o 
   9   7   8       85.60       83.28      9.03 o 
  10   7   8        0.05        4.80      5.59 o 
  11   7   8      271.10      258.90     13.82 o 
  12   7   8      106.68      126.09     11.81 o 
  13   7   8       87.52      102.41     12.52 o 
  14   7   8       55.51       67.68     11.28 o 
  15   7   8      475.31      461.73     32.39 o 
  16   7   8        0.04        5.22      9.42 o 
 -17   8   8      152.16      137.78     16.29 o 
 -16   8   8       35.05       31.28     12.20 o 
 -15   8   8       79.18       53.81     12.65 o 
 -14   8   8       55.47       68.13     12.12 o 
 -13   8   8      475.82      447.62     22.88 o 
 -12   8   8       32.95       13.98      8.02 o 
 -11   8   8      298.23      276.06     18.02 o 
 -10   8   8       10.43       16.82      7.84 o 
  -9   8   8      320.34      332.10     24.00 o 
  -8   8   8      222.11      172.30     14.62 o 
  -7   8   8      220.95      213.10     16.00 o 
  -6   8   8      835.46      824.23     25.76 o 
  -5   8   8      791.95      708.91     27.60 o 
  -4   8   8      965.22      942.32     27.12 o 
  -3   8   8      596.87      584.49     25.40 o 
  -2   8   8        4.41        3.67      4.71 o 
  -1   8   8     2971.48     2795.80     45.33 o 
   0   8   8      673.26      691.66     18.17 o 
   1   8   8        6.27        8.12      5.66 o 
   2   8   8     1279.14     1277.01     25.02 o 
   3   8   8      472.80      477.94     22.47 o 
   4   8   8     1472.07     1450.42     30.38 o 
   5   8   8      712.24      676.70     23.14 o 
   6   8   8        9.96        4.08      5.34 o 
   7   8   8        3.66        6.10      5.78 o 
   8   8   8       97.95       94.06      9.27 o 
   9   8   8       11.73       13.83      6.15 o 
  10   8   8        1.49        7.45      6.37 o 
  11   8   8     1280.33     1292.81     28.21 o 
  12   8   8        3.25        7.26      7.82 o 
  13   8   8        7.00        7.75      8.10 o 
  14   8   8        0.00       -3.19      8.26 o 
  15   8   8      461.42      465.67     26.56 o 
 -16   9   8      102.32      100.75     20.81 o 
 -15   9   8       74.40       67.17     15.05 o 
 -14   9   8      254.21      327.29     23.85 o 
 -13   9   8        1.62      -10.91      7.88 o 
 -12   9   8      243.94      251.95     18.05 o 
 -11   9   8       74.71       46.55     10.38 o 
 -10   9   8      408.03      341.97     32.46 o 
  -9   9   8       18.18       13.99      7.71 o 
  -8   9   8       17.08       19.92      7.84 o 
  -7   9   8       84.37       47.50      9.61 o 
  -6   9   8     1194.74     1071.45     30.58 o 
  -5   9   8      350.13      272.16     16.29 o 
  -4   9   8      316.08      300.96     16.53 o 
  -3   9   8        6.83       11.10      6.29 o 
  -2   9   8     2817.28     2576.29     47.85 o 
  -1   9   8       28.59       27.17      8.59 o 
   0   9   8     1128.27     1050.32     49.66 o 
   1   9   8      609.38      614.86     22.16 o 
   2   9   8       82.08       71.25      9.16 o 
   3   9   8       70.60       61.00      8.88 o 
   4   9   8      229.55      263.02     17.43 o 
   5   9   8       50.21       42.74      7.84 o 
   6   9   8       51.63       57.83      8.74 o 
   7   9   8        8.20        2.77      5.94 o 
   8   9   8       40.05       46.53      8.32 o 
   9   9   8      254.37      242.08     14.58 o 
  10   9   8      304.51      331.38     16.43 o 
  11   9   8       16.37       18.36      7.78 o 
  12   9   8      461.63      438.75     20.21 o 
  13   9   8      110.90      112.67     15.03 o 
 -14  10   8        0.29        0.67     11.02 o 
 -13  10   8        5.78       14.55     20.01 o 
 -12  10   8       13.12        5.57     10.69 o 
 -11  10   8       24.42        6.87      8.52 o 
 -10  10   8       59.00       62.63     11.54 o 
  -9  10   8       47.70       59.18     11.68 o 
  -8  10   8      208.21      232.61     25.24 o 
  -7  10   8      130.69      107.65     13.28 o 
  -6  10   8      325.20      319.84     18.37 o 
  -5  10   8       38.09       40.15      9.50 o 
  -4  10   8      744.48      835.28     26.97 o 
  -3  10   8        0.34       -6.89      5.88 o 
  -2  10   8      198.92      191.55     18.37 o 
  -1  10   8      283.10      281.69     22.59 o 
   0  10   8      551.13      540.11     26.12 o 
   1  10   8        0.11       -2.55      7.06 o 
   2  10   8       14.38        6.78      7.50 o 
   3  10   8        3.73        4.00      7.77 o 
   4  10   8      407.25      371.50     17.64 o 
   5  10   8       53.24       53.17      9.11 o 
   6  10   8     1149.60     1161.05     30.82 o 
   7  10   8       30.76       29.47      8.32 o 
   8  10   8      898.06      915.39     25.75 o 
   9  10   8       62.19       81.25     10.71 o 
  10  10   8        5.96       16.97      8.24 o 
  11  10   8       22.20       25.15      8.47 o 
  12  10   8      143.51      143.46     15.11 o 
 -12  11   8       23.63       26.89     12.52 o 
 -11  11   8      529.96      611.06     67.54 o 
 -10  11   8       52.25       71.47     13.44 o 
  -9  11   8      204.06      156.86     15.79 o 
  -8  11   8       21.25       14.36      9.68 o 
  -7  11   8      227.08      250.99     18.93 o 
  -6  11   8       55.91       94.83     12.79 o 
  -5  11   8        0.17       -5.20      7.35 o 
  -4  11   8      236.76      228.01     16.45 o 
  -3  11   8      356.23      402.55     27.52 o 
  -2  11   8       25.08       16.43     10.22 o 
  -1  11   8      200.05      221.22     20.38 o 
   0  11   8       98.19       87.91     14.88 o 
   1  11   8      413.86      392.98     24.16 o 
   2  11   8       16.38       19.68     10.84 o 
   3  11   8      156.96      157.01     15.13 o 
   4  11   8       10.06       18.42      8.80 o 
   5  11   8      925.10      950.61     34.53 o 
   6  11   8      275.28      275.76     18.67 o 
   7  11   8       17.15       29.38      9.38 o 
   8  11   8      317.43      322.81     18.25 o 
   9  11   8       21.15       24.78      8.91 o 
  -8  12   8       70.26       86.03     19.86 o 
  -7  12   8       75.93       91.03     15.44 o 
  -6  12   8      104.51       85.23     14.60 o 
  -5  12   8      292.09      294.89     21.43 o 
  -4  12   8       52.60       60.54     14.83 o 
  -3  12   8      264.01      286.83     23.65 o 
  -2  12   8       78.34      106.55     17.01 o 
  -1  12   8      376.26      446.18     27.47 o 
   0  12   8       61.16       81.27     16.50 o 
   1  12   8       38.18       36.88     14.42 o 
   2  12   8        9.71       13.03     11.83 o 
   3  12   8      437.50      504.12     29.29 o 
   4  12   8        1.54       -4.38     10.53 o 
   5  12   8       19.19        7.57     12.12 o 
   6  12   8        3.77       24.69     10.54 o 
 -22   1   9       96.19       77.93     46.39 o 
 -21   1   9       31.76       16.63     16.47 o 
 -20   1   9       13.00       20.54     15.39 o 
 -19   1   9       69.62       73.97     24.05 o 
 -18   1   9      786.14      815.49     40.43 o 
 -17   1   9       80.77       86.44     24.17 o 
 -16   1   9      131.82       93.40     27.56 o 
 -15   1   9      115.04      140.00     18.07 o 
 -14   1   9      142.64      142.95     13.49 o 
 -13   1   9      191.69      195.34     13.11 o 
 -12   1   9      638.47      637.81     18.73 o 
 -11   1   9      152.95      158.51      7.55 o 
 -10   1   9     1782.61     1857.65     31.92 o 
  -9   1   9      524.62      557.59     11.65 o 
  -8   1   9       59.30      125.63      5.81 o 
  -7   1   9      164.20      226.39      7.38 o 
  -6   1   9     1525.01     1405.98     19.94 o 
  -5   1   9     1922.47     2267.87     27.56 o 
  -4   1   9      112.80      152.80      6.24 o 
  -3   1   9    10690.29    11223.14    108.41 o 
  -2   1   9     4842.96     4812.52     50.12 o 
  -1   1   9       68.14       57.59      4.89 o 
   0   1   9       51.42       92.17      5.19 o 
   1   1   9     7606.40     7995.63     84.66 o 
   2   1   9      159.84       86.59      7.05 o 
   3   1   9       20.63       29.99      3.58 o 
   4   1   9     6006.77     5900.80     52.72 o 
   5   1   9     2623.29     2475.95     31.22 o 
   6   1   9     3307.40     3273.61     38.43 o 
   7   1   9     2208.88     2389.36     32.92 o 
   8   1   9     1245.63     1290.91     23.06 o 
   9   1   9      264.70      281.04     14.17 o 
  10   1   9       16.67       20.43      5.92 o 
  11   1   9       11.26       11.32      5.99 o 
  12   1   9      109.67      106.19      9.64 o 
  13   1   9        0.53        2.61      6.66 o 
  14   1   9      203.32      214.27     17.86 o 
  15   1   9       21.31       22.10     10.01 o 
  16   1   9        0.24       -3.17      8.36 o 
  17   1   9       13.22       22.98     10.31 o 
  18   1   9      193.34      175.52     21.37 o 
  19   1   9       78.00       66.00     20.35 o 
 -21   2   9        1.00       17.97     16.38 o 
 -20   2   9       80.01       75.56     33.79 o 
 -19   2   9       54.62       26.90     14.06 o 
 -18   2   9        1.93       -9.63      9.44 o 
 -17   2   9      251.75      151.22     58.24 o 
 -16   2   9        0.23        9.90      8.62 o 
 -15   2   9      680.14      619.38     26.99 o 
 -14   2   9       85.08       78.97     16.14 o 
 -13   2   9      273.70      267.64     25.92 o 
 -12   2   9       48.38       21.28      7.76 o 
 -11   2   9      171.20      164.60     12.55 o 
 -10   2   9      125.81      117.69      8.92 o 
  -9   2   9      713.35      717.12     18.48 o 
  -8   2   9        2.27        2.78      4.03 o 
  -7   2   9     1509.41     1600.51     22.83 o 
  -6   2   9       75.64       57.22      3.17 o 
  -5   2   9      151.22      186.59      4.95 o 
  -4   2   9       78.93       64.13      4.81 o 
  -3   2   9     1193.77     1219.76     30.09 o 
  -2   2   9     5697.71     6150.43     60.44 o 
  -1   2   9      713.87      748.39     15.88 o 
   0   2   9       59.36       66.74      4.66 o 
   1   2   9      506.21      591.06     12.45 o 
   2   2   9     5704.47     5844.79     55.35 o 
   3   2   9     7661.88     7846.27     76.25 o 
   4   2   9      140.53      165.20      6.36 o 
   5   2   9      902.04      979.56     16.46 o 
   6   2   9      552.53      532.60     14.17 o 
   7   2   9     3822.50     3776.87     47.93 o 
   8   2   9      687.75      639.62     17.81 o 
   9   2   9       89.07       83.65      8.35 o 
  10   2   9      214.80      208.81     11.86 o 
  11   2   9      507.27      456.68     19.37 o 
  12   2   9      216.85      224.75     13.19 o 
  13   2   9       99.68       99.64     10.15 o 
  14   2   9       19.19       22.89      9.92 o 
  15   2   9      179.10      174.79     16.50 o 
  16   2   9      111.31       89.01     13.51 o 
  17   2   9      645.56      566.36     50.51 o 
  18   2   9      125.08       77.25     17.57 o 
  19   2   9      238.06      151.51     41.51 o 
 -21   3   9       58.97       58.07     18.00 o 
 -20   3   9      186.87      101.22     52.03 o 
 -19   3   9     1636.82     1844.26     80.40 o 
 -18   3   9       20.55       41.28     14.87 o 
 -17   3   9      101.81       76.72     18.94 o 
 -16   3   9       20.23       16.14     10.73 o 
 -15   3   9     2030.26     2270.37     55.88 o 
 -14   3   9      112.22      141.97     14.78 o 
 -13   3   9     6857.89     6774.84    105.55 o 
 -12   3   9        0.80       13.14      8.28 o 
 -11   3   9    11255.80    11313.95    157.99 o 
 -10   3   9       21.25       16.95      6.78 o 
  -9   3   9       22.84        7.36      5.64 o 
  -8   3   9        3.42        2.77      4.57 o 
  -7   3   9       79.88       90.27      9.53 o 
  -6   3   9       28.36       66.11      8.10 o 
  -5   3   9       17.51       38.68      2.46 o 
  -4   3   9      153.94      184.99      8.11 o 
  -3   3   9      891.42      833.60     12.80 o 
  -2   3   9     2342.13     2357.31     29.27 o 
  -1   3   9      363.46      327.17      9.19 o 
   0   3   9     2056.82     2329.59     32.83 o 
   1   3   9     2200.83     2052.91     25.98 o 
   2   3   9      944.52      971.56     17.83 o 
   3   3   9      187.81      234.35     10.62 o 
   4   3   9      249.73      312.79      9.92 o 
   5   3   9     1501.63     1348.52     20.25 o 
   6   3   9      755.30      832.03     17.75 o 
   7   3   9      334.95      331.06     12.77 o 
   8   3   9       33.61       36.27      6.58 o 
   9   3   9     1424.84     1364.30     28.40 o 
  10   3   9      569.71      576.00     28.34 o 
  11   3   9      917.76      915.05     24.54 o 
  12   3   9       11.15       37.08      7.95 o 
  13   3   9      814.81      824.97     25.66 o 
  14   3   9      155.93      168.79     18.45 o 
  15   3   9     1383.00     1239.53     35.99 o 
  16   3   9        0.43        6.47      9.45 o 
  17   3   9      309.70      310.18     34.40 o 
  18   3   9       20.92       24.01     13.81 o 
 -21   4   9       11.23       18.00     13.76 o 
 -20   4   9      119.00       91.29     22.64 o 
 -19   4   9        0.81        5.23     11.45 o 
 -18   4   9       11.40       14.37     10.24 o 
 -17   4   9      198.71      226.14     18.75 o 
 -16   4   9        4.66        9.12      9.03 o 
 -15   4   9       62.80       62.39     16.49 o 
 -14   4   9       28.73       35.66      9.33 o 
 -13   4   9       95.08       65.90     11.43 o 
 -12   4   9      452.81      400.58     19.84 o 
 -11   4   9       97.76       62.21     12.90 o 
 -10   4   9     6925.15     6717.95    128.31 o 
  -9   4   9       11.78        3.10      5.50 o 
  -8   4   9        6.60        4.97      4.63 o 
  -7   4   9     1613.26     1540.20     29.70 o 
  -6   4   9     1262.41     1234.61     24.51 o 
  -5   4   9        2.00        2.32      3.88 o 
  -4   4   9     4256.07     4248.18     53.16 o 
  -3   4   9     1490.66     1641.31     19.73 o 
  -2   4   9       40.83       41.10      4.38 o 
  -1   4   9     1256.43     1198.55     21.27 o 
   0   4   9     2673.56     2756.62     32.44 o 
   1   4   9      325.48      312.92      9.89 o 
   2   4   9        7.38        8.36      3.38 o 
   3   4   9      192.39      154.01      7.51 o 
   4   4   9      978.86     1049.46     22.03 o 
   5   4   9      255.39      248.80      8.96 o 
   6   4   9      496.45      482.20     18.03 o 
   7   4   9      112.72      117.55      8.70 o 
   8   4   9      512.53      561.05     16.74 o 
   9   4   9        2.88        2.11      4.85 o 
  10   4   9      701.98      701.61     20.73 o 
  11   4   9       14.24        5.43      5.70 o 
  12   4   9        1.71       12.35      6.60 o 
  13   4   9       21.28       31.88      8.06 o 
  14   4   9      129.30      125.78     12.90 o 
  15   4   9      170.88      151.71     13.26 o 
  16   4   9      147.01      150.79     14.62 o 
  17   4   9       11.80        0.02     11.76 o 
  18   4   9        0.20      -13.27     11.46 o 
 -20   5   9        2.29        1.63     12.42 o 
 -19   5   9       11.50        6.25     10.48 o 
 -18   5   9     1098.20     1250.76     50.85 o 
 -17   5   9        0.79       -2.81      9.29 o 
 -16   5   9      266.57      215.37     19.08 o 
 -15   5   9        8.28       -5.42      8.71 o 
 -14   5   9     1192.04     1142.07     39.59 o 
 -13   5   9       15.00       20.04      7.96 o 
 -12   5   9     3145.83     3021.62     51.75 o 
 -11   5   9       18.11       17.39      7.11 o 
 -10   5   9     4968.81     4902.20    105.67 o 
  -9   5   9        1.08        1.00      5.03 o 
  -8   5   9      576.84      534.52     20.04 o 
  -7   5   9       38.16       32.45      6.52 o 
  -6   5   9     1694.16     1493.91     31.27 o 
  -5   5   9      292.64      294.67      9.20 o 
  -4   5   9      934.41      926.45     22.06 o 
  -3   5   9      420.68      476.94     14.74 o 
  -2   5   9     4398.30     4122.99     45.15 o 
  -1   5   9       11.90       12.68      3.97 o 
   0   5   9     2570.58     2665.91     32.85 o 
   1   5   9       93.95      104.14      6.96 o 
   2   5   9      532.06      496.18     13.02 o 
   3   5   9        1.99       -1.01      3.23 o 
   4   5   9      684.55      693.17     16.74 o 
   5   5   9       27.57       23.48      4.92 o 
   6   5   9      415.44      388.32     13.76 o 
   7   5   9       69.52       70.84      7.93 o 
   8   5   9     1037.68     1103.76     24.36 o 
   9   5   9      101.98      112.76      9.85 o 
  10   5   9        1.78       -2.35      5.64 o 
  11   5   9       39.90       40.82      8.33 o 
  12   5   9       17.60        9.61      7.19 o 
  13   5   9        8.93       18.50      7.71 o 
  14   5   9     1489.96     1546.64     51.65 o 
  15   5   9       21.72       17.42      8.45 o 
  16   5   9      315.94      328.89     27.19 o 
  17   5   9       13.29       16.31     10.46 o 
 -19   6   9      314.61      394.97     26.04 o 
 -18   6   9      121.33      150.95     18.39 o 
 -17   6   9      235.88      256.91     21.35 o 
 -16   6   9        6.75        3.46      7.88 o 
 -15   6   9      440.30      399.46     21.38 o 
 -14   6   9       79.15       66.74     10.98 o 
 -13   6   9     1245.72     1291.11     34.67 o 
 -12   6   9       64.75       42.42      9.02 o 
 -11   6   9      692.60      770.97     25.84 o 
 -10   6   9     1044.42     1129.64     29.52 o 
  -9   6   9     4515.27     4387.29     66.49 o 
  -8   6   9      273.30      251.06     14.46 o 
  -7   6   9      810.44      721.11     21.63 o 
  -6   6   9        4.58       12.61      5.41 o 
  -5   6   9      773.96      782.26     29.00 o 
  -4   6   9      428.58      469.06     15.12 o 
  -3   6   9      265.02      322.99     10.55 o 
  -2   6   9      723.43      710.16     25.23 o 
  -1   6   9     2274.11     2188.89     30.87 o 
   0   6   9        3.66        0.64      3.65 o 
   1   6   9        4.98        0.08      3.96 o 
   2   6   9     1367.31     1385.49     23.72 o 
   3   6   9      123.95      131.63      8.37 o 
   4   6   9      119.38      122.83      7.78 o 
   5   6   9      287.68      286.62     11.05 o 
   6   6   9        6.55        2.52      4.46 o 
   7   6   9     1745.94     1750.48     29.62 o 
   8   6   9     1019.23      987.47     21.98 o 
   9   6   9       84.88       82.70      8.91 o 
  10   6   9      287.61      281.48     14.41 o 
  11   6   9      572.59      532.87     24.74 o 
  12   6   9       81.17       77.55     11.40 o 
  13   6   9      121.16      121.33     12.90 o 
  14   6   9      126.56      154.78     14.28 o 
  15   6   9      732.47      697.38     28.68 o 
  16   6   9      251.68      280.49     22.40 o 
 -18   7   9        0.32        8.01      9.37 o 
 -17   7   9       13.11       20.36      9.57 o 
 -16   7   9       16.21       11.11      8.87 o 
 -15   7   9       57.98       70.46     12.33 o 
 -14   7   9       25.98       28.35      9.38 o 
 -13   7   9      786.53      761.71     28.18 o 
 -12   7   9       16.55        5.06      7.81 o 
 -11   7   9     2074.63     2070.19     48.48 o 
 -10   7   9      106.17       72.32     12.63 o 
  -9   7   9       59.40       46.71      8.87 o 
  -8   7   9      287.77      267.57     22.87 o 
  -7   7   9      570.38      553.20     21.50 o 
  -6   7   9      123.82      124.28     12.96 o 
  -5   7   9     3075.43     2850.36     47.26 o 
  -4   7   9        8.12       16.59      6.35 o 
  -3   7   9     3768.12     3677.44     48.81 o 
  -2   7   9      381.60      368.50     12.68 o 
  -1   7   9     4647.12     4782.60    118.05 o 
   0   7   9        9.36       13.57      4.53 o 
   1   7   9     1273.47     1241.04     22.40 o 
   2   7   9       58.63       54.91      6.40 o 
   3   7   9      225.42      236.23     12.30 o 
   4   7   9       70.29       64.61      7.15 o 
   5   7   9        0.81        0.55      4.52 o 
   6   7   9      246.59      230.32     12.04 o 
   7   7   9      779.87      770.19     21.65 o 
   8   7   9       58.80       70.61      8.38 o 
   9   7   9      797.38      811.48     20.81 o 
  10   7   9      352.79      388.03     15.69 o 
  11   7   9      276.81      239.92     15.00 o 
  12   7   9       34.71       30.67      8.78 o 
  13   7   9     1485.80     1592.22     38.51 o 
  14   7   9       36.01       39.03     10.43 o 
  15   7   9        7.79       -3.81      9.40 o 
 -17   8   9        9.65        5.30     10.23 o 
 -16   8   9      109.44       85.29     13.56 o 
 -15   8   9       18.37       19.55      9.43 o 
 -14   8   9       47.05       36.19     10.75 o 
 -13   8   9       41.79       36.87     10.44 o 
 -12   8   9       46.95       53.78     11.16 o 
 -11   8   9       58.89       50.31     10.72 o 
 -10   8   9        0.10       -8.87      6.01 o 
  -9   8   9       24.47       36.02      9.11 o 
  -8   8   9        6.79       17.61      7.23 o 
  -7   8   9        0.06        2.74      6.84 o 
  -6   8   9      578.06      559.38     32.47 o 
  -5   8   9        0.79       -7.51      5.00 o 
  -4   8   9      478.16      486.54     23.25 o 
  -3   8   9      207.82      171.53     13.09 o 
  -2   8   9      275.54      278.53     15.53 o 
  -1   8   9       78.26       69.00      8.55 o 
   0   8   9      201.64      199.97     13.09 o 
   1   8   9        3.33        1.46      5.21 o 
   2   8   9     1022.24     1035.90     23.09 o 
   3   8   9      552.97      565.24     17.76 o 
   4   8   9      370.14      393.05     15.22 o 
   5   8   9      307.95      294.13     14.20 o 
   6   8   9      271.75      285.75     14.45 o 
   7   8   9      159.30      179.51     11.76 o 
   8   8   9     1147.11     1081.55     25.73 o 
   9   8   9       16.59       17.55      7.89 o 
  10   8   9      972.06      919.56     23.50 o 
  11   8   9        5.28        4.25      7.06 o 
  12   8   9     1403.81     1358.72     44.43 o 
  13   8   9       67.22       73.18     11.93 o 
  14   8   9       59.11       48.33     12.80 o 
 -15   9   9        0.41        7.05     10.77 o 
 -14   9   9      328.37      272.41     22.09 o 
 -13   9   9        0.95       -7.07      8.15 o 
 -12   9   9        6.31        6.18      9.87 o 
 -11   9   9        2.14        3.89      8.19 o 
 -10   9   9      641.94      667.52     34.56 o 
  -9   9   9       12.70       17.58      8.50 o 
  -8   9   9      159.68      133.31     18.51 o 
  -7   9   9        1.11        1.73      6.14 o 
  -6   9   9        0.99       -3.38      6.61 o 
  -5   9   9       13.58        7.59      6.34 o 
  -4   9   9      287.67      299.78     20.80 o 
  -3   9   9        3.11       55.46      8.81 o 
  -2   9   9     1012.80     1002.96     28.89 o 
  -1   9   9      125.49      115.63     15.03 o 
   0   9   9     3577.00     3571.63     68.74 o 
   1   9   9       83.54       86.22     10.29 o 
   2   9   9       81.33       76.78     10.24 o 
   3   9   9      258.64      254.65     15.69 o 
   4   9   9       44.64       38.53      7.53 o 
   5   9   9        1.43        5.05      5.97 o 
   6   9   9     2853.82     2941.37     56.75 o 
   7   9   9        0.53        4.33      6.87 o 
   8   9   9     1047.59     1049.56     25.52 o 
   9   9   9       52.40       61.89      9.46 o 
  10   9   9       70.09       85.09     11.16 o 
  11   9   9        6.76        1.24      7.24 o 
  12   9   9      228.24      218.35     16.76 o 
  13   9   9        0.49        3.58      9.93 o 
 -13  10   9      131.71      109.01     18.88 o 
 -12  10   9      137.31      104.56     19.29 o 
 -11  10   9        0.04       -4.02      8.58 o 
 -10  10   9       33.17        9.89      8.98 o 
  -9  10   9      342.31      330.32     26.88 o 
  -8  10   9      170.84      184.51     17.04 o 
  -7  10   9       37.30       46.03     10.30 o 
  -6  10   9       27.28       32.34     10.13 o 
  -5  10   9      319.48      357.45     20.13 o 
  -4  10   9       70.70       84.12     12.37 o 
  -3  10   9       87.83      101.13     11.96 o 
  -2  10   9       76.87       59.00     12.59 o 
  -1  10   9      243.15      228.26     19.85 o 
   0  10   9        2.30       -8.77      8.80 o 
   1  10   9      816.29      824.91     34.56 o 
   2  10   9       55.01       49.88      9.91 o 
   3  10   9       13.64        8.53      7.69 o 
   4  10   9       12.86       11.02      7.73 o 
   5  10   9       28.35       37.87      9.01 o 
   6  10   9        3.88        8.74      7.00 o 
   7  10   9     1462.90     1438.98     32.41 o 
   8  10   9        0.02       10.06      7.95 o 
   9  10   9       78.99       88.23     10.87 o 
  10  10   9       77.27       75.93     11.02 o 
  11  10   9      476.54      477.73     23.12 o 
 -11  11   9      198.74      209.65     24.42 o 
 -10  11   9        6.00        1.74      8.99 o 
  -9  11   9       37.05       20.40     10.37 o 
  -8  11   9        0.63        6.03      8.45 o 
  -7  11   9      455.23      524.08     24.96 o 
  -6  11   9      192.83      174.16     15.75 o 
  -5  11   9       29.06       13.15      8.65 o 
  -4  11   9        3.40       -1.27      9.48 o 
  -3  11   9      789.80      812.23     36.80 o 
  -2  11   9       36.99       25.04     11.94 o 
  -1  11   9        6.60       -0.59      9.41 o 
   0  11   9       97.85      113.28     20.09 o 
   1  11   9      230.79      271.35     21.95 o 
   2  11   9       27.66       32.63     11.48 o 
   3  11   9       23.69       33.41     12.43 o 
   4  11   9      125.07      127.15     17.86 o 
   5  11   9      141.04      141.79     15.02 o 
   6  11   9        1.69       -7.68      8.02 o 
   7  11   9      130.72      194.70     15.90 o 
   8  11   9       21.40       26.69     12.32 o 
  -7  12   9       19.68       25.10     12.08 o 
  -6  12   9       57.51      104.78     15.40 o 
  -5  12   9      718.17      789.07     40.11 o 
  -4  12   9       17.11       22.60     13.90 o 
  -3  12   9      181.76      143.50     35.02 o 
  -2  12   9       19.40       17.27     13.32 o 
  -1  12   9      141.00      158.08     19.51 o 
   0  12   9        7.00        3.23     11.32 o 
   1  12   9       32.42       28.74     13.92 o 
   2  12   9       26.36       31.94     13.59 o 
   3  12   9       14.82       12.40     13.33 o 
   4  12   9       14.50       13.84     13.07 o 
   5  12   9        0.96       10.63     12.39 o 
 -21   0  10       37.67       47.22     30.05 o 
 -20   0  10      861.33      764.13     77.27 o 
 -19   0  10        4.55       23.18     21.43 o 
 -18   0  10      478.17      643.93     68.69 o 
 -17   0  10        5.38      -12.02     14.29 o 
 -15   0  10      180.40      115.97    107.32 o 
 -14   0  10     2157.14     2010.85     70.90 o 
 -13   0  10        0.18        9.60      8.72 o 
 -12   0  10     1640.21     1575.70     41.52 o 
 -11   0  10      324.59      337.37     16.74 o 
 -10   0  10      574.31      561.07     24.77 o 
  -9   0  10       38.03       36.53     10.09 o 
  -8   0  10    13778.58    14433.06    195.40 o 
  -7   0  10        0.03        5.15      5.55 o 
  -6   0  10     3510.40     4117.89     68.36 o 
  -5   0  10      194.66      261.40     14.97 o 
  -4   0  10     4155.21     4303.16     73.96 o 
  -3   0  10     6296.86     6776.91     94.94 o 
  -2   0  10     1037.73     1065.47     25.20 o 
  -1   0  10       82.93       70.84      7.66 o 
   0   0  10       47.77       48.71      6.17 o 
   1   0  10     6967.47     7434.56     98.61 o 
   2   0  10     4804.81     4726.48     67.88 o 
   3   0  10      320.57      283.55     15.29 o 
   4   0  10      220.44      253.94     10.28 o 
   5   0  10      821.59      950.77     21.73 o 
   6   0  10      483.14      585.10     20.76 o 
   7   0  10        0.38        1.13      5.58 o 
   8   0  10     1846.99     1741.85     40.53 o 
   9   0  10      260.75      283.82     16.65 o 
  10   0  10       15.91       20.03      9.57 o 
  11   0  10        4.56       -3.65      9.29 o 
  12   0  10      559.01      497.61     30.33 o 
  13   0  10       71.63       58.43     14.86 o 
  14   0  10      147.66      179.02     40.17 o 
  15   0  10      257.97      265.39     27.10 o 
  16   0  10       12.67       16.24     14.13 o 
  17   0  10       39.86       26.83     16.47 o 
  18   0  10      288.26      161.62     53.66 o 
 -21   1  10       45.76       48.68     20.40 o 
 -20   1  10       54.63       32.80     18.62 o 
 -19   1  10        8.94       29.85     17.80 o 
 -18   1  10      129.76      125.62     43.24 o 
 -17   1  10      176.07       71.12     42.75 o 
 -16   1  10       28.89        7.59      9.04 o 
 -15   1  10      268.46      263.79     23.87 o 
 -14   1  10      447.56      508.36     30.28 o 
 -13   1  10        1.86        1.95      6.30 o 
 -12   1  10        3.30        0.61      4.94 o 
 -11   1  10       27.88       27.78      6.32 o 
 -10   1  10     4168.17     4072.98     65.62 o 
  -9   1  10      674.30      736.62     15.27 o 
  -8   1  10      504.43      549.66     11.91 o 
  -7   1  10     1334.70     1323.25     19.89 o 
  -6   1  10      478.16      463.31     13.29 o 
  -5   1  10       16.96        1.18      2.35 o 
  -4   1  10     1634.39     1853.81     22.52 o 
  -3   1  10        2.23        0.43      2.49 o 
  -2   1  10      482.87      444.83     10.44 o 
  -1   1  10       65.26       40.10      4.93 o 
   0   1  10     2441.39     2322.91     29.22 o 
   1   1  10        2.58       -0.80      2.50 o 
   2   1  10       61.20       46.94      4.65 o 
   3   1  10      884.65      984.04     15.41 o 
   4   1  10      255.52      232.17      7.13 o 
   5   1  10       51.53       48.33      5.16 o 
   6   1  10     3393.57     3328.53     43.22 o 
   7   1  10       26.30       34.74      5.59 o 
   8   1  10       18.77       23.25      5.49 o 
   9   1  10      894.29      910.61     22.66 o 
  10   1  10     1079.80     1004.93     24.63 o 
  11   1  10      440.42      422.91     16.65 o 
  12   1  10      207.08      223.07     15.48 o 
  13   1  10      380.45      385.74     19.88 o 
  14   1  10      431.99      397.06     21.12 o 
  15   1  10       87.18       88.11     13.21 o 
  16   1  10      354.99      336.05     21.57 o 
  17   1  10      109.92      130.24     16.21 o 
  18   1  10       39.67       29.95     18.14 o 
 -21   2  10      792.39      814.51     72.98 o 
 -20   2  10        6.32        6.79     15.17 o 
 -19   2  10      259.42      304.29     34.81 o 
 -18   2  10       17.76       20.87     13.07 o 
 -16   2  10       25.41       23.54     10.80 o 
 -15   2  10       20.09       27.68      9.91 o 
 -14   2  10       72.79       47.82     13.67 o 
 -13   2  10      321.76      359.28     18.80 o 
 -12   2  10        3.65       -3.55      6.15 o 
 -11   2  10     3051.69     3233.31     55.88 o 
 -10   2  10      749.91      732.81     22.12 o 
  -9   2  10     6320.95     5967.01     83.67 o 
  -8   2  10      100.96       85.44      5.14 o 
  -7   2  10       10.71        7.10      1.92 o 
  -6   2  10      413.16      424.37      8.34 o 
  -5   2  10     4592.79     4413.32     51.00 o 
  -4   2  10       41.77       30.99      4.13 o 
  -3   2  10     2153.20     2095.40     28.58 o 
  -2   2  10      234.60      260.97      8.35 o 
  -1   2  10    11754.47    11798.38    112.93 o 
   0   2  10      132.68      141.94      6.95 o 
   1   2  10     3287.34     2883.11     34.38 o 
   2   2  10       90.10      100.87      5.65 o 
   3   2  10     5609.71     5404.08     57.97 o 
   4   2  10      116.77       99.97      8.09 o 
   5   2  10      580.20      481.77     11.89 o 
   6   2  10      940.89      965.06     20.25 o 
   7   2  10       98.77      115.98      8.97 o 
   8   2  10      109.71      100.16      9.10 o 
   9   2  10      315.94      285.45     14.32 o 
  10   2  10        1.45       -1.33      4.96 o 
  11   2  10      202.42      195.55     12.40 o 
  12   2  10       28.15       39.38      7.36 o 
  13   2  10      477.38      435.78     22.40 o 
  14   2  10       78.06       70.15     11.54 o 
  15   2  10      507.02      453.31     23.87 o 
  16   2  10       21.34       16.71     10.01 o 
  17   2  10      149.95      162.35     17.89 o 
  18   2  10        0.11       -7.45     14.12 o 
 -21   3  10       38.85       37.21     25.63 o 
 -20   3  10      175.40      159.77     23.55 o 
 -19   3  10      224.77      209.13     35.67 o 
 -18   3  10      130.06       87.41     24.34 o 
 -17   3  10       10.46       21.32     12.39 o 
 -16   3  10        4.15        4.15      9.40 o 
 -15   3  10        3.07       22.03     10.62 o 
 -14   3  10       17.01        5.70      9.34 o 
 -13   3  10      837.14      887.72     29.82 o 
 -12   3  10      554.79      462.56     21.86 o 
 -11   3  10       45.63       26.28      8.40 o 
 -10   3  10     1841.05     1820.28     42.36 o 
  -9   3  10      369.27      359.38     17.96 o 
  -8   3  10       18.66        8.29      5.54 o 
  -7   3  10      213.84      255.90     17.07 o 
  -6   3  10      199.11      234.09     10.33 o 
  -5   3  10       39.02       32.57      3.67 o 
  -4   3  10      411.26      486.60      9.61 o 
  -3   3  10      332.65      436.05     10.76 o 
  -2   3  10      360.58      373.08     10.08 o 
  -1   3  10      394.71      382.53      9.96 o 
   0   3  10        1.69       -0.13      2.51 o 
   1   3  10     1194.96     1227.04     18.97 o 
   2   3  10      513.14      538.05     19.41 o 
   3   3  10     3083.64     3336.38     40.08 o 
   4   3  10      203.18      162.70      9.87 o 
   5   3  10      329.10      308.54     11.68 o 
   6   3  10      411.96      385.28     13.16 o 
   7   3  10     1914.28     1886.71     31.62 o 
   8   3  10      116.83      113.54      9.74 o 
   9   3  10        2.05       10.22      5.64 o 
  10   3  10     1086.36     1019.10     26.08 o 
  11   3  10      114.11      134.05     11.68 o 
  12   3  10      284.51      327.53     16.66 o 
  13   3  10       73.02      100.18     11.78 o 
  14   3  10      368.14      380.49     23.69 o 
  15   3  10      348.57      330.12     21.12 o 
  16   3  10      628.56      639.74     30.38 o 
  17   3  10      164.83      165.43     21.21 o 
  18   3  10      184.19      150.95     40.90 o 
 -20   4  10      542.30      605.42     36.30 o 
 -19   4  10       50.11       31.32     13.02 o 
 -18   4  10      209.32      234.51     23.94 o 
 -17   4  10      121.32      131.79     18.88 o 
 -16   4  10     2117.86     2115.57     56.73 o 
 -15   4  10        7.08       -0.29      9.70 o 
 -14   4  10       10.68        3.90      7.19 o 
 -13   4  10      134.46      135.97     13.56 o 
 -12   4  10       36.44       30.90      9.07 o 
 -11   4  10       27.28       23.32      7.99 o 
 -10   4  10      988.84      966.00     28.22 o 
  -9   4  10      112.46       88.14     13.89 o 
  -8   4  10      295.94      278.41     14.51 o 
  -7   4  10      290.81      330.33     16.63 o 
  -6   4  10     1365.17     1410.91     30.02 o 
  -5   4  10        1.10       -1.13      2.86 o 
  -4   4  10       96.38       83.99      6.70 o 
  -3   4  10      417.68      400.41     10.85 o 
  -2   4  10      331.28      308.94     13.58 o 
  -1   4  10       15.94       18.29      4.27 o 
   0   4  10     2505.37     2375.28     30.74 o 
   1   4  10      359.30      388.83     11.46 o 
   2   4  10       67.69       47.96      5.51 o 
   3   4  10       91.29       97.81      6.38 o 
   4   4  10     1387.28     1210.84     20.92 o 
   5   4  10       15.49       11.36      4.13 o 
   6   4  10       25.97       29.98      6.22 o 
   7   4  10       91.94      110.50      8.66 o 
   8   4  10      390.56      349.10     14.40 o 
   9   4  10       20.86       11.41      6.23 o 
  10   4  10      154.28      167.58     12.43 o 
  11   4  10        2.12        8.83      6.72 o 
  12   4  10        3.03        4.18      6.51 o 
  13   4  10       21.57       17.45      7.50 o 
  14   4  10        0.26       -6.26      7.63 o 
  15   4  10       10.16       15.06      8.66 o 
  16   4  10      277.34      316.30     27.40 o 
  17   4  10       25.99       21.15     12.42 o 
 -20   5  10        5.12        0.51     12.25 o 
 -19   5  10       39.83       35.54     15.07 o 
 -18   5  10      209.29      250.38     36.48 o 
 -17   5  10        0.73       -2.44      9.18 o 
 -16   5  10       98.63      122.52     17.37 o 
 -15   5  10        3.89       10.42      9.52 o 
 -14   5  10        0.01        0.37      8.94 o 
 -13   5  10      205.35      186.84     16.09 o 
 -12   5  10       16.56        3.96      7.50 o 
 -11   5  10        0.11       -1.04      6.45 o 
 -10   5  10      231.90      216.09     16.01 o 
  -9   5  10      903.39      912.18     28.62 o 
  -8   5  10      614.34      584.83     24.81 o 
  -7   5  10        1.39       -8.41      5.60 o 
  -6   5  10       10.96       13.51      6.66 o 
  -5   5  10     1583.76     1536.42     36.24 o 
  -4   5  10     1084.07     1136.36     21.47 o 
  -3   5  10       77.39       65.61      6.38 o 
  -2   5  10      560.95      647.07     14.14 o 
  -1   5  10       41.08       45.29      5.52 o 
   0   5  10        6.26        7.75      3.89 o 
   1   5  10      386.94      361.32     11.23 o 
   2   5  10     1365.63     1301.04     21.53 o 
   3   5  10       53.94       41.72      5.34 o 
   4   5  10       91.88      100.37      7.33 o 
   5   5  10      510.36      542.98     15.63 o 
   6   5  10       46.69       48.06      7.03 o 
   7   5  10        1.75       -3.10      4.80 o 
   8   5  10      524.35      528.99     16.51 o 
   9   5  10       28.69       19.39      7.03 o 
  10   5  10      219.94      196.66     13.22 o 
  11   5  10        1.77        4.90      6.32 o 
  12   5  10       44.19       33.95      8.84 o 
  13   5  10       77.77       82.64     11.45 o 
  14   5  10       50.63       59.72     11.00 o 
  15   5  10        3.25        4.71      8.13 o 
  16   5  10        3.57        4.60      9.45 o 
  17   5  10       64.60       32.05     17.29 o 
 -19   6  10      658.41      772.39     44.73 o 
 -18   6  10       23.74       34.48     12.86 o 
 -17   6  10      449.56      493.71     42.93 o 
 -16   6  10      337.71      329.32     23.34 o 
 -15   6  10        2.36       -7.23      9.18 o 
 -14   6  10      150.58      138.69     18.68 o 
 -13   6  10     2198.20     2123.25     57.51 o 
 -12   6  10      166.47      176.71     14.69 o 
 -11   6  10      236.78      262.44     16.90 o 
 -10   6  10       92.59       64.62      9.32 o 
  -9   6  10     4516.03     4528.21     97.60 o 
  -8   6  10      835.31      805.77     24.14 o 
  -7   6  10      275.78      254.10     16.23 o 
  -6   6  10       29.53       13.30      7.11 o 
  -5   6  10        0.06       -1.01      6.28 o 
  -4   6  10      347.01      340.42     20.93 o 
  -3   6  10       43.64       46.13      5.82 o 
  -2   6  10       60.62       60.88      6.34 o 
  -1   6  10      351.44      348.50     12.12 o 
   0   6  10     1267.28     1279.74     21.85 o 
   1   6  10       29.60       23.44      4.86 o 
   2   6  10      319.40      295.55     12.11 o 
   3   6  10     2789.40     2827.44     40.41 o 
   4   6  10      751.99      768.32     18.11 o 
   5   6  10       75.00       88.11      8.32 o 
   6   6  10       64.31       65.12      7.86 o 
   7   6  10      297.12      322.71     13.32 o 
   8   6  10      900.92      939.41     21.80 o 
   9   6  10      295.02      286.34     15.23 o 
  10   6  10       25.36       27.49      7.62 o 
  11   6  10       49.17       53.27      9.67 o 
  12   6  10       16.79       13.95      8.45 o 
  13   6  10      131.93      161.65     20.10 o 
  14   6  10       64.70       67.30     11.71 o 
  15   6  10       16.93       13.22     10.30 o 
  16   6  10       82.62       79.89     14.67 o 
 -18   7  10       14.68       22.96     12.38 o 
 -17   7  10      483.39      484.31     29.83 o 
 -16   7  10        0.97        2.55     10.75 o 
 -15   7  10      220.53      271.54     20.01 o 
 -14   7  10       45.46       43.41     10.49 o 
 -13   7  10       31.45       32.39     11.65 o 
 -12   7  10        4.80        8.30      7.40 o 
 -11   7  10       15.07       15.64      7.39 o 
 -10   7  10       35.61       34.47     10.77 o 
  -9   7  10      417.88      399.73     19.86 o 
  -8   7  10        3.78        6.36      6.46 o 
  -7   7  10     1246.59     1126.68     31.21 o 
  -6   7  10       74.01       72.62     10.83 o 
  -5   7  10        6.55       18.26      6.90 o 
  -4   7  10      115.36      121.18     16.96 o 
  -3   7  10      352.69      345.86     18.62 o 
  -2   7  10      271.95      294.42     13.53 o 
  -1   7  10        1.90       11.95      5.09 o 
   0   7  10        2.68       -4.11      4.61 o 
   1   7  10      110.73       89.19      7.74 o 
   2   7  10      678.49      665.66     23.91 o 
   3   7  10        0.16       -4.70      4.32 o 
   4   7  10      217.81      222.38     12.25 o 
   5   7  10        4.93        4.23      5.39 o 
   6   7  10       24.21       25.78      6.34 o 
   7   7  10      322.98      312.02     13.98 o 
   8   7  10       99.66      116.10      9.72 o 
   9   7  10     1094.49     1088.98     25.76 o 
  10   7  10        6.55       16.96      7.14 o 
  11   7  10      587.25      537.39     22.34 o 
  12   7  10        5.30        4.82      7.67 o 
  13   7  10      325.73      312.43     17.31 o 
  14   7  10       17.61       23.72     11.35 o 
  15   7  10       66.65       81.74     15.71 o 
 -16   8  10       25.77       -1.69      9.72 o 
 -15   8  10       28.22       26.36     11.01 o 
 -14   8  10       24.64       21.78     10.75 o 
 -13   8  10      152.86      122.78     22.13 o 
 -12   8  10      199.91      198.42     21.23 o 
 -11   8  10        0.72        0.27      7.19 o 
 -10   8  10      120.88      131.57     14.46 o 
  -9   8  10      330.42      368.69     20.90 o 
  -8   8  10      459.31      447.98     23.48 o 
  -7   8  10      201.73      166.68     17.40 o 
  -6   8  10      747.43      673.01     24.98 o 
  -5   8  10       22.86       19.92      7.40 o 
  -4   8  10       27.53       21.18      7.37 o 
  -3   8  10      811.16      777.91     24.63 o 
  -2   8  10      369.88      336.04     16.75 o 
  -1   8  10     2640.68     2494.57     56.02 o 
   0   8  10       38.06       40.59      7.81 o 
   1   8  10      529.80      503.97     19.13 o 
   2   8  10      421.16      410.86     26.08 o 
   3   8  10      925.95      971.00     25.10 o 
   4   8  10      690.52      673.46     20.93 o 
   5   8  10      263.24      248.74     13.91 o 
   6   8  10        0.31       -2.90      5.50 o 
   7   8  10       11.92        6.77      6.29 o 
   8   8  10      195.37      206.54     12.79 o 
   9   8  10       34.95       28.96      7.44 o 
  10   8  10        7.77        0.17      6.17 o 
  11   8  10      372.64      311.46     17.33 o 
  12   8  10       57.28       71.94     10.81 o 
  13   8  10      356.21      343.17     27.80 o 
 -15   9  10        2.00        2.44     10.58 o 
 -14   9  10      123.34      140.33     16.71 o 
 -13   9  10        0.34       -0.70      9.35 o 
 -12   9  10       99.10      108.89     15.69 o 
 -11   9  10       18.79        9.01      8.58 o 
 -10   9  10       32.25       35.54      9.91 o 
  -9   9  10        0.01       -2.27      7.46 o 
  -8   9  10      217.87      197.19     17.76 o 
  -7   9  10      143.42      156.72     16.64 o 
  -6   9  10       17.53       15.91      8.94 o 
  -5   9  10        8.99       -4.15      7.14 o 
  -4   9  10        1.31        1.65      6.01 o 
  -3   9  10       12.25        5.22      7.21 o 
  -2   9  10     1188.76     1160.21     37.94 o 
  -1   9  10       46.72       38.21     11.41 o 
   0   9  10      278.16      328.17     21.80 o 
   1   9  10      199.63      209.54     17.86 o 
   2   9  10      335.07      342.62     28.93 o 
   3   9  10       31.50       29.98      7.68 o 
   4   9  10        0.83        4.25      6.43 o 
   5   9  10       77.92       72.89      9.49 o 
   6   9  10      149.39      151.64     11.55 o 
   7   9  10        2.60       -0.28      6.00 o 
   8   9  10        0.23       -2.18      6.04 o 
   9   9  10      139.82      161.24     12.83 o 
  10   9  10       20.72       15.16      7.97 o 
  11   9  10       33.96       26.84      8.97 o 
  12   9  10      175.13      173.56     18.13 o 
 -13  10  10       35.75       29.47     11.97 o 
 -12  10  10      459.18      460.64     56.37 o 
 -11  10  10       23.82        9.38      8.65 o 
 -10  10  10       28.12       33.61     13.06 o 
  -9  10  10       35.31       32.11      9.54 o 
  -8  10  10      760.34      731.48     38.65 o 
  -7  10  10      111.80      104.37     16.20 o 
  -6  10  10      627.87      603.63     25.19 o 
  -5  10  10        9.68       14.44      7.77 o 
  -4  10  10      617.22      679.90     31.14 o 
  -3  10  10       47.15       40.03     12.20 o 
  -2  10  10      258.94      259.84     20.93 o 
  -1  10  10       11.40       17.11      9.70 o 
   0  10  10     1967.28     2023.17     68.81 o 
   1  10  10       31.07       36.07     11.13 o 
   2  10  10       24.22       23.75     10.59 o 
   3  10  10       60.25       62.39     12.95 o 
   4  10  10      194.18      183.97     14.13 o 
   5  10  10      216.75      229.11     16.58 o 
   6  10  10       54.24       64.23     10.95 o 
   7  10  10       25.98       33.04      9.01 o 
   8  10  10      319.29      350.31     17.86 o 
   9  10  10        1.58        2.33      7.29 o 
  10  10  10      414.67      415.57     20.92 o 
 -10  11  10        5.02        7.53     10.58 o 
  -9  11  10        1.83        1.00      8.85 o 
  -8  11  10        0.13       -4.07      8.96 o 
  -7  11  10        8.90       20.25      9.81 o 
  -6  11  10        0.93        1.45      8.27 o 
  -5  11  10      379.29      384.81     26.08 o 
  -4  11  10       76.85       43.23     13.42 o 
  -3  11  10      437.14      508.95     29.96 o 
  -2  11  10        4.26        0.92      9.75 o 
  -1  11  10        0.57       13.38     10.59 o 
   0  11  10      171.43      181.30     24.15 o 
   1  11  10      519.10      519.76     52.80 o 
   2  11  10       23.62       25.15     13.02 o 
   3  11  10        1.21        0.82     10.22 o 
   4  11  10        5.80        8.02     10.62 o 
   5  11  10      537.52      539.62     33.45 o 
   6  11  10        0.08        7.85      9.10 o 
   7  11  10      169.85      185.07     18.69 o 
  -6  12  10        1.03       -5.65     13.02 o 
  -5  12  10       95.98       97.94     19.07 o 
  -4  12  10      135.94      165.02     24.71 o 
  -3  12  10      337.70      336.00     28.84 o 
  -2  12  10        0.15       -1.46     13.88 o 
  -1  12  10       50.05       67.72     17.38 o 
   0  12  10       92.44      112.91     19.20 o 
   1  12  10      150.68      146.56     22.65 o 
   2  12  10       14.69       15.22     16.09 o 
   3  12  10      269.60      311.15     34.12 o 
 -21   1  11        0.05       -8.59     18.21 o 
 -20   1  11        2.07       15.01     15.92 o 
 -19   1  11       56.53       40.56     18.18 o 
 -18   1  11      400.65      447.82     68.69 o 
 -17   1  11       51.77       35.70     21.94 o 
 -16   1  11      234.04      187.55     71.14 o 
 -15   1  11       71.38       41.45     21.18 o 
 -14   1  11      561.25      656.49     46.47 o 
 -13   1  11      372.54      356.87     27.45 o 
 -12   1  11      235.74      225.27     16.07 o 
 -11   1  11       13.10        8.55      6.26 o 
 -10   1  11     1331.42     1389.21     27.35 o 
  -9   1  11      303.48      285.59     10.15 o 
  -8   1  11      252.74      313.58     14.88 o 
  -7   1  11       14.89       10.72      3.92 o 
  -6   1  11     5729.02     5685.79     58.60 o 
  -5   1  11      337.42      336.01      9.59 o 
  -4   1  11      151.46      198.41      7.60 o 
  -3   1  11      392.35      478.83     11.60 o 
  -2   1  11       38.15       34.33      4.09 o 
  -1   1  11       52.38       74.13      5.94 o 
   0   1  11      924.44      982.73     17.37 o 
   1   1  11      487.36      474.65     11.49 o 
   2   1  11      653.26      509.52     11.80 o 
   3   1  11     1415.46     1512.35     22.22 o 
   4   1  11      850.65      733.76     14.12 o 
   5   1  11        0.38        5.04      3.49 o 
   6   1  11     2523.85     2530.83     36.88 o 
   7   1  11      635.51      620.49     18.05 o 
   8   1  11     1152.92     1213.23     27.01 o 
   9   1  11     1774.34     1750.67     34.59 o 
  10   1  11       14.92       19.09      6.51 o 
  11   1  11       23.29       33.82      8.74 o 
  12   1  11      515.76      522.32     22.87 o 
  13   1  11      481.68      452.78     22.52 o 
  14   1  11      165.31      173.85     16.49 o 
  15   1  11        1.03       14.59      9.56 o 
  16   1  11      172.61      176.88     18.37 o 
  17   1  11       19.83       14.44     15.56 o 
  18   1  11       58.97       64.99     20.98 o 
 -21   2  11      190.52      210.26     34.81 o 
 -20   2  11       43.94       31.43     17.45 o 
 -19   2  11      158.62      275.43     34.81 o 
 -18   2  11        8.45       22.69     15.39 o 
 -17   2  11       23.46       22.54     12.51 o 
 -16   2  11       69.25       67.33     16.39 o 
 -15   2  11      188.16      130.03     39.17 o 
 -14   2  11        2.98        1.76      7.88 o 
 -13   2  11        1.17        4.43      7.93 o 
 -12   2  11       36.72       20.57      8.32 o 
 -11   2  11      954.46      819.19     27.05 o 
 -10   2  11       41.16       36.96      8.32 o 
  -9   2  11     1831.12     1781.24     36.54 o 
  -8   2  11      144.58      151.35     10.67 o 
  -7   2  11     1138.97     1172.25     21.03 o 
  -6   2  11        0.67       -1.61      1.86 o 
  -5   2  11     2676.11     2652.52     29.96 o 
  -4   2  11      284.21      252.76      9.28 o 
  -3   2  11      506.33      501.59     12.33 o 
  -2   2  11        7.37        5.51      3.25 o 
  -1   2  11     1315.25     1257.71     20.45 o 
   0   2  11      528.41      520.60     12.85 o 
   1   2  11       16.20       17.54      3.54 o 
   2   2  11       57.92       61.29      5.10 o 
   3   2  11       53.79       54.58      5.41 o 
   4   2  11      280.99      274.66      9.53 o 
   5   2  11       34.57       44.94      5.23 o 
   6   2  11      438.68      424.85     19.27 o 
   7   2  11       61.25       83.40      8.86 o 
   8   2  11       50.35       60.03      8.13 o 
   9   2  11      297.99      286.68     14.45 o 
  10   2  11       60.24       69.09      9.08 o 
  11   2  11      282.74      285.53     14.80 o 
  12   2  11      146.82      139.23     14.10 o 
  13   2  11       53.47       57.74     11.25 o 
  14   2  11      290.10      279.88     19.60 o 
  15   2  11      437.75      423.43     24.01 o 
  16   2  11       13.48        9.62      9.76 o 
  17   2  11       52.96       44.92     18.29 o 
 -20   3  11       17.96      -11.92     14.45 o 
 -19   3  11        0.19        5.65     13.02 o 
 -18   3  11        2.59       -2.63     10.91 o 
 -17   3  11       24.43       28.72     13.32 o 
 -16   3  11       43.30       49.71     15.49 o 
 -15   3  11      183.49      136.99     21.15 o 
 -14   3  11      957.18      934.46     60.10 o 
 -13   3  11        9.01        1.59      9.08 o 
 -12   3  11      554.75      520.02     23.85 o 
 -11   3  11       19.18       10.11     10.88 o 
 -10   3  11        1.49       -1.85      6.09 o 
  -9   3  11     1025.71      967.21     27.69 o 
  -8   3  11      290.97      316.36     21.24 o 
  -7   3  11      457.86      458.19     24.64 o 
  -6   3  11        7.25        0.20      2.60 o 
  -5   3  11      110.82      122.93      6.43 o 
  -4   3  11      365.23      359.76      9.23 o 
  -3   3  11       64.16       37.91      4.50 o 
  -2   3  11       26.41       24.68      3.75 o 
  -1   3  11      401.64      419.53     11.40 o 
   0   3  11       29.96       34.87      4.83 o 
   1   3  11      216.88      215.43      8.14 o 
   2   3  11       14.25        6.03      3.70 o 
   3   3  11     1435.41     1476.54     23.38 o 
   4   3  11       61.74       76.10      7.22 o 
   5   3  11     2369.09     2314.96     34.45 o 
   6   3  11       61.26       77.85      7.48 o 
   7   3  11        0.72        2.99      5.06 o 
   8   3  11      190.67      187.18     11.81 o 
   9   3  11      768.04      744.98     21.60 o 
  10   3  11        1.09       -0.97      5.22 o 
  11   3  11      296.53      326.60     16.29 o 
  12   3  11      230.40      241.12     15.32 o 
  13   3  11      211.00      243.73     16.61 o 
  14   3  11      179.79      193.03     21.12 o 
  15   3  11        5.64        5.80      9.53 o 
  16   3  11       45.86       36.90     13.82 o 
  17   3  11       84.10      101.85     22.00 o 
 -20   4  11       43.73       38.78     15.07 o 
 -19   4  11      207.27      251.65     32.84 o 
 -18   4  11      137.47      131.83     19.34 o 
 -17   4  11        4.65       11.92     12.12 o 
 -16   4  11      841.38      829.29     38.13 o 
 -15   4  11      451.41      485.25     24.89 o 
 -14   4  11      704.14      711.29     27.48 o 
 -13   4  11       28.23       23.07      9.11 o 
 -12   4  11      442.40      473.08     21.34 o 
 -11   4  11      135.44      157.13     14.22 o 
 -10   4  11     1033.32     1018.73     29.84 o 
  -9   4  11       86.67      103.75     11.51 o 
  -8   4  11      704.64      629.59     23.46 o 
  -7   4  11     1465.26     1300.94     32.79 o 
  -6   4  11      378.05      357.99     14.85 o 
  -5   4  11       39.85       38.70      5.28 o 
  -4   4  11      268.24      255.83     11.62 o 
  -3   4  11      980.05     1006.85     19.72 o 
  -2   4  11        1.62        0.94      3.49 o 
  -1   4  11      625.14      599.24     16.51 o 
   0   4  11      359.82      348.30     10.60 o 
   1   4  11       17.92       28.31      4.75 o 
   2   4  11      109.95      124.59      7.49 o 
   3   4  11      105.08       95.39      6.31 o 
   4   4  11     1219.46     1176.55     23.40 o 
   5   4  11       19.20       11.36      4.73 o 
   6   4  11       23.90       17.72      4.99 o 
   7   4  11       94.18      107.64      8.65 o 
   8   4  11      856.90      905.46     24.42 o 
   9   4  11      232.26      233.01     13.90 o 
  10   4  11       56.62       38.59      7.88 o 
  11   4  11       46.86       48.05      9.14 o 
  12   4  11      268.23      251.51     20.34 o 
  13   4  11      112.99      103.91     11.79 o 
  14   4  11        2.00        0.31      6.36 o 
  15   4  11       28.31       31.03     11.48 o 
  16   4  11       84.23       99.16     18.42 o 
  17   4  11      116.13      131.91     24.46 o 
 -19   5  11      134.53      120.83     19.68 o 
 -18   5  11      811.72      704.62    154.95 o 
 -17   5  11       11.77       12.17     10.22 o 
 -16   5  11       43.31       23.33     10.60 o 
 -15   5  11       93.46       75.38     14.68 o 
 -14   5  11     1351.54     1362.39     54.97 o 
 -13   5  11       69.96       43.04     11.59 o 
 -12   5  11       11.14        1.10      7.32 o 
 -11   5  11        1.36       -8.28      6.84 o 
 -10   5  11      216.15      234.64     16.85 o 
  -9   5  11        2.09       -4.61      6.61 o 
  -8   5  11     1665.27     1661.58     48.96 o 
  -7   5  11     1572.23     1552.27     38.29 o 
  -6   5  11      964.98      817.58     25.86 o 
  -5   5  11     1127.83     1095.49     50.93 o 
  -4   5  11      343.95      361.61     16.12 o 
  -3   5  11      510.69      529.61     15.27 o 
  -2   5  11     2249.32     2142.35     42.22 o 
  -1   5  11       34.23       38.01      5.16 o 
   0   5  11      175.46      219.76      9.32 o 
   1   5  11      460.70      463.01     13.41 o 
   2   5  11      183.30      154.07      8.84 o 
   3   5  11        9.84        8.70      3.91 o 
   4   5  11       60.57       47.44      6.42 o 
   5   5  11       35.01       33.16      5.97 o 
   6   5  11      447.54      462.97     18.65 o 
   7   5  11        7.12        3.10      4.75 o 
   8   5  11      147.38      128.16     10.87 o 
   9   5  11       67.24       66.90      9.45 o 
  10   5  11     1214.21     1143.24     33.18 o 
  11   5  11       16.93       14.64      7.18 o 
  12   5  11       32.60       36.72      9.39 o 
  13   5  11       43.29       31.00      9.10 o 
  14   5  11      762.48      769.67     27.24 o 
  15   5  11       10.32       12.98     10.16 o 
  16   5  11       26.00       26.91     15.08 o 
 -18   6  11      120.79      150.48     18.88 o 
 -17   6  11      161.92      157.15     18.88 o 
 -16   6  11      605.74      603.70     36.76 o 
 -15   6  11      232.49      264.33     25.57 o 
 -14   6  11       56.09       32.15     14.09 o 
 -13   6  11      826.67      896.23     64.29 o 
 -12   6  11     1018.76     1028.57     35.90 o 
 -11   6  11      154.89      156.17     16.53 o 
 -10   6  11      334.31      286.94     20.25 o 
  -9   6  11      249.93      229.16     18.97 o 
  -8   6  11       36.34       47.32     10.64 o 
  -7   6  11     1055.55     1043.72     32.06 o 
  -6   6  11     1854.73     1899.36     48.30 o 
  -5   6  11       95.12      101.61     15.36 o 
  -4   6  11       25.43       11.95      8.57 o 
  -3   6  11     1557.90     1508.56     68.55 o 
  -2   6  11      143.91      176.29      9.69 o 
  -1   6  11     1105.46     1075.64     22.48 o 
   0   6  11      265.42      254.95     11.25 o 
   1   6  11       45.30       39.71      6.90 o 
   2   6  11        1.03        5.80      4.24 o 
   3   6  11       89.62       70.31      8.10 o 
   4   6  11      619.79      589.66     26.29 o 
   5   6  11     2502.87     2455.40     38.26 o 
   6   6  11      191.14      183.66     10.94 o 
   7   6  11       92.11       76.74      8.51 o 
   8   6  11       71.30       76.73      8.80 o 
   9   6  11      177.11      145.28     14.09 o 
  10   6  11       72.04       66.91     10.14 o 
  11   6  11      164.18      168.62     14.03 o 
  12   6  11        0.19       -7.98      7.16 o 
  13   6  11        3.40        8.69      8.10 o 
  14   6  11      294.69      263.36     19.59 o 
  15   6  11       44.44       42.90     12.50 o 
 -17   7  11     1461.18     1646.61     58.06 o 
 -16   7  11       14.71       14.15     12.54 o 
 -15   7  11      153.81      195.98     31.36 o 
 -14   7  11       53.57       63.80     22.31 o 
 -13   7  11     1126.90     1125.72     41.97 o 
 -12   7  11        0.20        0.16      9.52 o 
 -11   7  11      219.25      209.17     19.77 o 
 -10   7  11        1.26       -4.65      8.00 o 
  -9   7  11      429.81      465.37     25.41 o 
  -8   7  11      500.15      482.91     26.20 o 
  -7   7  11     1242.97     1177.18     37.76 o 
  -6   7  11      153.72      152.99     16.07 o 
  -5   7  11       16.14        1.99      6.80 o 
  -4   7  11      678.82      705.29     28.69 o 
  -3   7  11      864.02      890.74     30.48 o 
  -2   7  11      163.81      128.06     13.80 o 
  -1   7  11        1.00       -1.49      4.83 o 
   0   7  11       79.68      118.89      9.70 o 
   1   7  11     1611.27     1562.48     30.31 o 
   2   7  11        5.30        3.96      5.02 o 
   3   7  11        3.26       -2.98      4.57 o 
   4   7  11        0.43       -6.73      4.62 o 
   5   7  11      675.02      668.23     19.51 o 
   6   7  11      272.81      283.21     13.88 o 
   7   7  11       24.15       19.80      6.52 o 
   8   7  11      660.46      708.50     22.81 o 
   9   7  11       28.05       29.96      7.47 o 
  10   7  11      172.00      167.25     12.79 o 
  11   7  11     1790.15     1732.80     39.86 o 
  12   7  11       16.13       27.99      8.75 o 
  13   7  11      369.15      350.49     18.97 o 
  14   7  11      157.67      154.15     18.72 o 
 -16   8  11      164.78      170.95     27.63 o 
 -15   8  11       39.11       25.03     16.64 o 
 -14   8  11        0.14       -6.71      8.97 o 
 -13   8  11       19.95        7.58      8.97 o 
 -12   8  11      677.02      640.18     29.76 o 
 -11   8  11       29.83       14.96      8.89 o 
 -10   8  11        2.85       -8.13      7.04 o 
  -9   8  11      159.42      153.29     14.97 o 
  -8   8  11     1355.91     1473.82     38.62 o 
  -7   8  11      569.45      489.91     28.76 o 
  -6   8  11        0.83       -9.64      6.50 o 
  -5   8  11      151.30      161.37     18.62 o 
  -4   8  11      384.83      399.72     22.98 o 
  -3   8  11      167.71      191.52     18.56 o 
  -2   8  11      258.37      279.10     30.41 o 
  -1   8  11      841.68      854.36     31.15 o 
   0   8  11     1843.11     1786.00     41.27 o 
   1   8  11      833.53      804.28     25.27 o 
   2   8  11      643.90      650.69     24.14 o 
   3   8  11     2118.94     2046.12     40.55 o 
   4   8  11      629.91      612.99     20.40 o 
   5   8  11      340.42      315.34     14.96 o 
   6   8  11      226.98      224.95     13.31 o 
   7   8  11      579.15      582.57     19.32 o 
   8   8  11      654.15      659.66     20.88 o 
   9   8  11      140.34      141.03     11.96 o 
  10   8  11       57.24       66.77      9.65 o 
  11   8  11        6.83       -4.98      9.30 o 
  12   8  11      126.79      126.96     14.07 o 
  13   8  11      193.41      166.05     30.98 o 
 -14   9  11     1007.88     1211.84     50.43 o 
 -13   9  11        6.54       -1.36     10.50 o 
 -12   9  11      338.57      341.19     27.68 o 
 -11   9  11        2.02        6.74      8.50 o 
 -10   9  11      463.23      512.35     25.10 o 
  -9   9  11        1.87       -4.79      6.38 o 
  -8   9  11      204.50      183.00     15.83 o 
  -7   9  11       29.44       44.71     10.61 o 
  -6   9  11     2029.39     2044.61     46.25 o 
  -5   9  11        4.29        8.66      7.39 o 
  -4   9  11        0.03        4.97      7.16 o 
  -3   9  11      164.04      156.06     18.24 o 
  -2   9  11        4.07       -6.53      7.71 o 
  -1   9  11      195.61      182.10     18.56 o 
   0   9  11      545.75      503.06     44.48 o 
   1   9  11        4.58        4.12      8.22 o 
   2   9  11       81.54       74.94     11.16 o 
   3   9  11      308.03      313.30     16.84 o 
   4   9  11       44.79       43.77      9.27 o 
   5   9  11      178.24      192.47     14.96 o 
   6   9  11      665.88      701.81     22.82 o 
   7   9  11        0.54        8.86      7.18 o 
   8   9  11      181.14      175.77     12.94 o 
   9   9  11        3.06       18.51      8.27 o 
  10   9  11        0.17       -0.58      7.38 o 
  11   9  11      168.74      118.17     19.44 o 
 -12  10  11        6.27        8.92     10.31 o 
 -11  10  11      100.11      153.57     18.04 o 
 -10  10  11       34.94       39.57     11.43 o 
  -9  10  11       54.38       77.32     13.24 o 
  -8  10  11       38.95       49.30     10.63 o 
  -7  10  11       47.77       33.82     10.98 o 
  -6  10  11      296.93      254.09     17.58 o 
  -5  10  11      400.34      362.59     22.92 o 
  -4  10  11       62.03       53.03     13.06 o 
  -3  10  11       65.61       38.81     11.53 o 
  -2  10  11       10.10        9.14      9.97 o 
  -1  10  11       17.67       13.02      9.39 o 
   0  10  11      375.54      391.21     25.58 o 
   1  10  11       13.69        0.62     10.01 o 
   2  10  11       26.39       13.84     10.62 o 
   3  10  11      219.49      248.05     23.91 o 
   4  10  11       27.65       17.96      9.80 o 
   5  10  11       57.96       50.56      9.81 o 
   6  10  11       54.90       62.37     10.37 o 
   7  10  11       31.04       39.22      9.33 o 
   8  10  11      102.30      103.33     16.68 o 
   9  10  11        0.17       -6.02      9.03 o 
  -9  11  11        1.93       -3.87      8.76 o 
  -8  11  11       20.32       25.65     10.65 o 
  -7  11  11       34.53       51.94     12.90 o 
  -6  11  11        0.00       -9.42     11.32 o 
  -5  11  11      155.44      159.08     19.14 o 
  -4  11  11        2.56        6.73     10.46 o 
  -3  11  11      136.88      172.68     20.30 o 
  -2  11  11      107.52      114.25     17.71 o 
  -1  11  11      410.73      427.96     26.74 o 
   0  11  11        0.04        0.31     10.01 o 
   1  11  11       41.28       50.40     15.60 o 
   2  11  11        3.66        3.02     10.10 o 
   3  11  11      516.62      593.56     38.75 o 
   4  11  11        0.06       -0.40     11.99 o 
   5  11  11      159.02      168.78     30.36 o 
   6  11  11       30.54       15.60     14.18 o 
  -2  12  11       45.95       61.98     16.82 o 
  -1  12  11       29.41       39.87     14.64 o 
 -20   0  12      579.58      583.83     68.69 o 
 -19   0  12       13.70       42.93     30.05 o 
 -18   0  12       74.51       81.11     32.20 o 
 -17   0  12       40.97       42.93     47.22 o 
 -15   0  12        8.52       14.86     18.20 o 
 -14   0  12      103.79       68.84     30.05 o 
 -13   0  12        5.83       15.74     17.47 o 
 -12   0  12     1238.20     1043.17     72.98 o 
 -11   0  12      570.51      512.46     34.03 o 
 -10   0  12      163.14      151.62     15.49 o 
  -9   0  12       25.97        9.69      6.90 o 
  -8   0  12     1067.65     1052.24     28.64 o 
  -7   0  12       82.19       97.68      9.97 o 
  -6   0  12      899.43     1422.40     31.36 o 
  -5   0  12       10.44        7.48      4.44 o 
  -4   0  12     7105.62     7129.02    101.63 o 
  -3   0  12      259.06      260.12     17.86 o 
  -2   0  12     2837.31     2655.94     47.70 o 
  -1   0  12      371.34      443.29     16.66 o 
   0   0  12     5320.54     5487.94     80.05 o 
   1   0  12      890.88      927.87     27.39 o 
   2   0  12      977.26     1006.22     24.68 o 
   3   0  12      238.65      229.29     12.38 o 
   4   0  12       38.94       38.77      6.75 o 
   5   0  12        1.13       -3.22      4.92 o 
   6   0  12     5482.42     6683.99    124.93 o 
   7   0  12      973.51      984.53     31.51 o 
   8   0  12    10246.91     9554.12    184.20 o 
   9   0  12      441.65      406.93     27.42 o 
  10   0  12     1522.94     1477.44     54.80 o 
  11   0  12      685.88      675.99     35.59 o 
  12   0  12      430.38      531.79     41.36 o 
  13   0  12       73.17       78.66     16.77 o 
  14   0  12        9.54       11.97     13.55 o 
  15   0  12       24.58       32.50     15.39 o 
  16   0  12     1181.81     1274.99     85.86 o 
  17   0  12        0.70       -4.29     21.43 o 
 -20   1  12        0.03       -1.84     15.39 o 
 -19   1  12        3.25       -1.11     20.99 o 
 -18   1  12        2.73       -2.99     14.13 o 
 -17   1  12      490.88      446.50     42.50 o 
 -16   1  12        2.07       11.57     14.13 o 
 -15   1  12      131.00      109.68     40.93 o 
 -14   1  12       13.15       10.88     10.98 o 
 -13   1  12      283.34      306.98     35.91 o 
 -12   1  12       17.22        6.65      8.62 o 
 -11   1  12       12.97       13.64      7.54 o 
 -10   1  12       37.67       22.99      7.25 o 
  -9   1  12     1201.82     1182.94     26.24 o 
  -8   1  12        1.10       -3.48      3.73 o 
  -7   1  12        0.03        6.76      3.43 o 
  -6   1  12      775.79      790.23     19.72 o 
  -5   1  12      790.16      767.37     16.56 o 
  -4   1  12       21.33       33.69      4.38 o 
  -3   1  12     2344.77     2305.77     31.46 o 
  -2   1  12     3459.22     3427.40     41.06 o 
  -1   1  12      116.52      133.79      8.04 o 
   0   1  12        0.43        3.87      3.12 o 
   1   1  12     2099.81     2003.13     27.34 o 
   2   1  12     1773.88     1696.97     24.32 o 
   3   1  12      165.48      121.39      6.10 o 
   4   1  12       29.41       32.07      4.83 o 
   5   1  12      670.50      654.48     16.41 o 
   6   1  12      188.08      203.39     10.25 o 
   7   1  12     5043.23     4835.06     65.86 o 
   8   1  12      418.83      420.34     16.80 o 
   9   1  12     1659.20     1636.73     37.74 o 
  10   1  12        0.16        3.23      6.40 o 
  11   1  12       25.26       38.77      9.08 o 
  12   1  12        7.00       -3.18      6.72 o 
  13   1  12      348.56      360.06     21.54 o 
  14   1  12        1.59       -6.07      8.53 o 
  15   1  12       45.86       46.99     12.17 o 
  16   1  12       62.38       49.87     17.41 o 
  17   1  12       23.36       19.21     15.31 o 
 -20   2  12        3.06       11.22     18.60 o 
 -19   2  12      287.39      366.79     68.69 o 
 -18   2  12       36.29       48.60     18.62 o 
 -17   2  12       35.45       48.03     17.45 o 
 -16   2  12       59.04       37.59     15.49 o 
 -15   2  12       64.37       80.42     36.56 o 
 -14   2  12        3.70        2.73     10.10 o 
 -13   2  12      584.27      230.18     45.08 o 
 -12   2  12       95.34       64.62     14.36 o 
 -11   2  12      322.45      294.51     20.43 o 
 -10   2  12       46.21       34.04      8.28 o 
  -9   2  12       13.47        0.68      6.22 o 
  -8   2  12      250.49      237.33     14.38 o 
  -7   2  12       76.65       61.17      8.12 o 
  -6   2  12      551.21      586.12     15.32 o 
  -5   2  12        5.24        8.03      3.21 o 
  -4   2  12       64.54       62.35      5.95 o 
  -3   2  12     1028.21      848.80     16.23 o 
  -2   2  12        8.78       13.78      3.60 o 
  -1   2  12        4.19        1.80      3.28 o 
   0   2  12      257.28      245.16      9.97 o 
   1   2  12     1636.95     1476.50     23.28 o 
   2   2  12      337.13      327.01      9.86 o 
   3   2  12       64.70       68.57      5.42 o 
   4   2  12       55.07       55.59      6.36 o 
   5   2  12      427.94      371.59     20.31 o 
   6   2  12      110.63      114.10      9.75 o 
   7   2  12      170.11      197.52     12.46 o 
   8   2  12        1.80        2.05      5.33 o 
   9   2  12      114.26      126.07     10.74 o 
  10   2  12      717.99      712.65     24.03 o 
  11   2  12       45.81       23.33      7.93 o 
  12   2  12        1.36       -1.92      7.09 o 
  13   2  12     1602.54     1614.88     44.80 o 
  14   2  12      115.95      124.54     15.62 o 
  15   2  12        0.11        0.78      9.10 o 
  16   2  12        0.01      -11.61     12.08 o 
  17   2  12      504.84      388.88     63.20 o 
 -20   3  12       12.83       -8.99     15.17 o 
 -19   3  12       12.72       -0.37     14.13 o 
 -18   3  12      140.99       90.87     44.69 o 
 -17   3  12      203.69      204.91     31.10 o 
 -16   3  12      129.35      101.10     23.48 o 
 -15   3  12       60.60       53.89     22.24 o 
 -14   3  12     1325.26     1415.16     59.04 o 
 -13   3  12     4641.50     4687.11     90.41 o 
 -12   3  12      203.38      206.02     16.63 o 
 -11   3  12     4352.85     4235.57     76.70 o 
 -10   3  12     2784.96     2691.05     66.48 o 
  -9   3  12      483.37      519.48     29.12 o 
  -8   3  12     1551.38     1533.75     40.22 o 
  -7   3  12      843.79      793.79     25.13 o 
  -6   3  12       32.98       60.28      8.40 o 
  -5   3  12       72.97       73.14      7.55 o 
  -4   3  12      851.19      820.65     18.57 o 
  -3   3  12        4.08       56.56      5.72 o 
  -2   3  12        0.26        0.35      3.04 o 
  -1   3  12      139.26      115.55      6.53 o 
   0   3  12      352.15      374.30     11.25 o 
   1   3  12     1803.47     1876.80     25.28 o 
   2   3  12        4.33        1.53      3.53 o 
   3   3  12      130.78      153.48      9.41 o 
   4   3  12        0.01       -0.68      4.15 o 
   5   3  12       84.96       68.10      6.81 o 
   6   3  12       93.87      101.97      8.70 o 
   7   3  12      225.44      224.30     12.78 o 
   8   3  12       60.20       55.19      8.47 o 
   9   3  12      149.85      170.23     14.68 o 
  10   3  12      393.36      390.44     18.17 o 
  11   3  12        9.80       18.69      7.86 o 
  12   3  12      512.02      519.07     21.62 o 
  13   3  12       24.73       38.87     10.95 o 
  14   3  12      120.20      123.02     16.00 o 
  15   3  12      196.04      197.64     18.83 o 
  16   3  12        0.23       -4.20     13.23 o 
 -19   4  12       60.47       57.72     16.72 o 
 -18   4  12       48.30       56.17     15.54 o 
 -17   4  12      152.99      199.00     22.68 o 
 -16   4  12      144.98      114.92     24.80 o 
 -15   4  12        1.05        0.23      8.71 o 
 -14   4  12        6.28       12.45      9.14 o 
 -13   4  12       38.61       17.78      8.84 o 
 -12   4  12     1247.74     1233.15     34.61 o 
 -11   4  12       68.82       45.34     11.63 o 
 -10   4  12        8.53        8.45      7.38 o 
  -9   4  12       76.20       70.90     11.39 o 
  -8   4  12     1160.15     1215.70     32.84 o 
  -7   4  12      226.72      208.79     13.94 o 
  -6   4  12      573.70      537.03     18.46 o 
  -5   4  12       29.68       39.81      7.20 o 
  -4   4  12      772.38      771.19     18.01 o 
  -3   4  12      236.05      212.71     10.07 o 
  -2   4  12     1064.92     1177.60     26.53 o 
  -1   4  12       40.50       46.95      5.46 o 
   0   4  12     4185.90     4324.13     47.71 o 
   1   4  12       85.49      104.32      7.18 o 
   2   4  12        2.56        6.35      3.55 o 
   3   4  12      340.94      335.16     12.56 o 
   4   4  12      554.71      532.47     18.38 o 
   5   4  12      141.77      147.33     10.11 o 
   6   4  12      214.66      217.87     11.67 o 
   7   4  12       40.82       35.84      7.29 o 
   8   4  12      231.36      234.45     16.02 o 
   9   4  12       57.13       61.44      9.03 o 
  10   4  12      163.11      174.19     13.42 o 
  11   4  12       15.21       12.75      7.64 o 
  12   4  12      135.56      157.20     14.24 o 
  13   4  12       53.09       39.03     10.36 o 
  14   4  12      929.28      923.09     35.62 o 
  15   4  12        0.69       -2.65     11.39 o 
  16   4  12      329.62      338.96     54.53 o 
 -19   5  12        2.15       11.59     12.63 o 
 -18   5  12      452.73      443.87     61.96 o 
 -17   5  12       63.16       54.82     18.33 o 
 -16   5  12       47.46       44.33     12.78 o 
 -15   5  12       13.80       14.47     10.51 o 
 -14   5  12        1.58       -0.75      8.67 o 
 -13   5  12      123.37      130.83     21.69 o 
 -12   5  12      279.16      290.32     21.73 o 
 -11   5  12      157.59      125.42     13.66 o 
 -10   5  12      475.10      453.50     22.40 o 
  -9   5  12      266.59      266.09     18.17 o 
  -8   5  12     1299.09     1138.19     33.34 o 
  -7   5  12      241.52      250.09     17.58 o 
  -6   5  12      411.68      416.32     20.65 o 
  -5   5  12      467.40      487.69     20.99 o 
  -4   5  12        7.80        9.03      6.75 o 
  -3   5  12      129.04      147.80     11.45 o 
  -2   5  12       37.91       42.37      6.45 o 
  -1   5  12      544.87      559.47     15.68 o 
   0   5  12       10.67       11.71      4.29 o 
   1   5  12      252.77      260.50     11.13 o 
   2   5  12       94.48       77.70      6.62 o 
   3   5  12       46.25       60.27      7.24 o 
   4   5  12      133.28      115.18      8.98 o 
   5   5  12       25.67       28.78      6.12 o 
   6   5  12        2.85        2.11      5.04 o 
   7   5  12        7.30       13.90      5.94 o 
   8   5  12       63.97       68.94      9.38 o 
   9   5  12       43.57       38.57      8.65 o 
  10   5  12       16.71       16.09      7.37 o 
  11   5  12       10.49        1.70      7.28 o 
  12   5  12      141.47      136.09     13.55 o 
  13   5  12        9.41        6.99      8.24 o 
  14   5  12      146.12      142.44     14.98 o 
  15   5  12       79.17       47.64     17.97 o 
 -18   6  12      105.14      102.32     20.28 o 
 -17   6  12       73.30       75.59     15.68 o 
 -16   6  12        1.08      -12.36     10.01 o 
 -15   6  12      142.53      167.59     19.42 o 
 -14   6  12       29.54       28.39     14.40 o 
 -13   6  12       30.57       30.60     11.84 o 
 -12   6  12        0.15        7.21      9.36 o 
 -11   6  12     1174.21     1173.28     38.25 o 
 -10   6  12      454.78      428.13     24.51 o 
  -9   6  12      221.17      230.81     19.30 o 
  -8   6  12      152.67      155.01     16.32 o 
  -7   6  12      166.82      143.68     15.72 o 
  -6   6  12      354.19      383.08     22.33 o 
  -5   6  12     1294.92     1243.01     45.15 o 
  -4   6  12      656.44      657.76     28.30 o 
  -3   6  12      141.25      177.54     13.65 o 
  -2   6  12       46.14       30.55      8.02 o 
  -1   6  12      102.11       95.30      8.47 o 
   0   6  12      474.24      495.26     16.87 o 
   1   6  12       90.85      112.04      8.85 o 
   2   6  12        0.76       -0.57      4.41 o 
   3   6  12      822.83      761.00     21.39 o 
   4   6  12      170.63      160.36     10.62 o 
   5   6  12      805.96      871.26     21.16 o 
   6   6  12       35.76       42.60      6.98 o 
   7   6  12      130.21      114.62      9.81 o 
   8   6  12      464.50      458.88     17.48 o 
   9   6  12      471.36      450.30     20.22 o 
  10   6  12        9.77        9.35      8.05 o 
  11   6  12      381.59      369.54     20.72 o 
  12   6  12       87.24       89.79     12.35 o 
  13   6  12      284.50      260.39     23.95 o 
  14   6  12       14.29       30.43     12.18 o 
 -17   7  12        0.39       -0.21     11.19 o 
 -16   7  12        5.03        2.31     11.34 o 
 -15   7  12        0.43       -9.30     10.31 o 
 -14   7  12        0.22      -13.04      9.62 o 
 -13   7  12      241.60      306.40     23.70 o 
 -12   7  12       19.73        9.56      9.97 o 
 -11   7  12      399.43      383.17     25.41 o 
 -10   7  12        1.03       -1.66      8.41 o 
  -9   7  12        0.97       11.11      8.96 o 
  -8   7  12       11.41        6.32      8.18 o 
  -7   7  12       19.69        7.59      8.33 o 
  -6   7  12       76.89       73.48     12.96 o 
  -5   7  12       45.58       41.65     13.34 o 
  -4   7  12        5.31        0.83      7.92 o 
  -3   7  12     1228.67     1174.21     35.68 o 
  -2   7  12       80.37      113.82     13.95 o 
  -1   7  12        0.64       -1.15      7.21 o 
   0   7  12        0.46        1.83      5.16 o 
   1   7  12      153.80      134.56     11.16 o 
   2   7  12      239.38      230.65     16.23 o 
   3   7  12      610.51      610.32     21.90 o 
   4   7  12        7.50        6.72      6.07 o 
   5   7  12      277.67      268.95     14.15 o 
   6   7  12       33.92       32.03      7.26 o 
   7   7  12      190.06      186.44     11.94 o 
   8   7  12       15.61       27.50      7.66 o 
   9   7  12       53.57       41.53      8.85 o 
  10   7  12      160.63      154.44     13.24 o 
  11   7  12       43.97       52.98     10.04 o 
  12   7  12       19.96       18.50      8.86 o 
  13   7  12      124.28      118.09     17.83 o 
 -15   8  12      164.64      145.81     26.90 o 
 -14   8  12       73.36       74.70     15.29 o 
 -13   8  12       23.23        8.59     11.42 o 
 -12   8  12        1.46       -8.07      9.64 o 
 -11   8  12      557.12      545.29     45.92 o 
 -10   8  12        1.83      -10.64      8.09 o 
  -9   8  12        2.15       10.17     10.01 o 
  -8   8  12       46.58       55.91     12.82 o 
  -7   8  12     1049.50     1108.69     37.02 o 
  -6   8  12      141.50      151.81     16.72 o 
  -5   8  12       27.56       21.49     10.01 o 
  -4   8  12      512.56      534.62     33.57 o 
  -3   8  12      560.95      543.88     26.65 o 
  -2   8  12       61.20       52.64     13.59 o 
  -1   8  12      798.38      804.44     31.09 o 
   0   8  12        4.28       -8.91      7.18 o 
   1   8  12      737.16      739.83     27.47 o 
   2   8  12      266.47      276.97     25.42 o 
   3   8  12      333.78      356.32     19.03 o 
   4   8  12        5.02        8.77      6.53 o 
   5   8  12      217.72      232.58     16.17 o 
   6   8  12     1090.15     1084.77     25.78 o 
   7   8  12      557.63      548.89     21.89 o 
   8   8  12      585.72      574.45     23.22 o 
   9   8  12       65.46       73.00     10.05 o 
  10   8  12       32.17       31.53      8.83 o 
  11   8  12      188.27      185.94     16.23 o 
  12   8  12       89.52       87.48     16.83 o 
 -14   9  12      159.72      170.92     25.31 o 
 -13   9  12       17.00       23.76     14.98 o 
 -12   9  12      114.60      131.88     20.74 o 
 -11   9  12       47.71       42.98     14.71 o 
 -10   9  12      169.87      200.46     20.59 o 
  -9   9  12       36.49       24.89     11.48 o 
  -8   9  12      197.48      174.57     19.20 o 
  -7   9  12      232.29      185.73     20.95 o 
  -6   9  12       40.36       46.30     11.72 o 
  -5   9  12      177.20      181.34     19.84 o 
  -4   9  12      404.31      382.96     25.60 o 
  -3   9  12      242.51      223.67     19.58 o 
  -2   9  12      100.23      110.35     15.49 o 
  -1   9  12      143.81      112.54     15.52 o 
   0   9  12     1062.17      990.33     35.95 o 
   1   9  12       19.36       16.24     11.53 o 
   2   9  12     2309.87     2281.31     55.63 o 
   3   9  12      110.17      114.02     14.92 o 
   4   9  12        5.95        2.36      7.33 o 
   5   9  12      157.01      180.13     14.49 o 
   6   9  12      869.81      926.31     27.28 o 
   7   9  12      140.99      166.72     13.55 o 
   8   9  12        5.70       16.33      7.68 o 
   9   9  12      136.69      165.58     14.20 o 
  10   9  12      320.19      307.07     19.74 o 
 -11  10  12        1.05        2.80      9.92 o 
 -10  10  12        7.85       15.78     11.22 o 
  -9  10  12      218.80      215.17     18.42 o 
  -8  10  12      130.42      146.80     16.55 o 
  -7  10  12       41.40       43.89     13.10 o 
  -6  10  12      164.10      175.33     19.31 o 
  -5  10  12      168.72      187.07     19.48 o 
  -4  10  12      172.78      183.91     19.02 o 
  -3  10  12        0.16        6.04     12.22 o 
  -2  10  12      260.51      279.81     23.79 o 
  -1  10  12       86.46       84.53     14.81 o 
   0  10  12       20.64       12.74      9.82 o 
   1  10  12       42.95       49.95     14.24 o 
   2  10  12        7.78       11.41      9.74 o 
   3  10  12        8.41        9.37     10.70 o 
   4  10  12        1.33        1.28      9.18 o 
   5  10  12      172.38      206.75     18.62 o 
   6  10  12        8.72        3.77      9.87 o 
   7  10  12       23.60       33.27     11.41 o 
   8  10  12      457.85      520.79     34.88 o 
  -8  11  12       35.50       28.12     12.14 o 
  -7  11  12        1.93      -16.78     11.52 o 
  -6  11  12       79.94       71.02     17.26 o 
  -5  11  12      228.53      225.81     24.52 o 
  -4  11  12       69.48      101.50     18.88 o 
  -3  11  12       54.60       41.62     14.43 o 
  -2  11  12      127.55      153.55     21.04 o 
  -1  11  12      197.14      280.38     28.20 o 
   0  11  12       88.16       82.94     21.07 o 
   1  11  12       68.88       71.33     18.69 o 
   2  11  12       52.93       63.62     16.12 o 
   3  11  12      201.85      214.04     25.82 o 
   4  11  12       47.31       35.58     14.17 o 
 -20   1  13      315.34      427.50     46.98 o 
 -19   1  13       24.08       20.61     19.43 o 
 -18   1  13       14.35        3.76     16.47 o 
 -17   1  13       38.88       35.89     18.62 o 
 -16   1  13      766.78      752.94     53.06 o 
 -15   1  13       32.75       32.92     17.97 o 
 -14   1  13        9.38       10.55     12.35 o 
 -13   1  13       39.09       18.25     11.88 o 
 -12   1  13       65.68       71.10     14.30 o 
 -11   1  13      226.14      189.91     18.82 o 
 -10   1  13      173.16      162.73     14.21 o 
  -9   1  13       19.03       22.66      7.83 o 
  -8   1  13      510.35      506.77     22.72 o 
  -7   1  13      183.04      181.40      9.28 o 
  -6   1  13      992.24      876.45     16.76 o 
  -5   1  13      881.95      921.55     16.90 o 
  -4   1  13      855.18      852.29     15.47 o 
  -3   1  13      928.53      930.80     17.88 o 
  -2   1  13      750.49      639.99     13.99 o 
  -1   1  13     3818.87     3958.78     52.96 o 
   0   1  13     1424.83     1427.05     23.29 o 
   1   1  13      257.36      263.51      9.66 o 
   2   1  13        8.95       25.04      4.40 o 
   3   1  13      510.25      570.44     13.57 o 
   4   1  13        0.05       -5.39      3.59 o 
   5   1  13       68.62       74.11      7.14 o 
   6   1  13      626.66      565.89     18.93 o 
   7   1  13     1285.61     1261.02     28.38 o 
   8   1  13     1558.92     1497.88     31.53 o 
   9   1  13     1282.29     1269.50     48.00 o 
  10   1  13     1507.31     1533.49     39.11 o 
  11   1  13        8.05       -3.22      7.77 o 
  12   1  13       46.61       54.91     10.65 o 
  13   1  13        3.38       -5.20      8.02 o 
  14   1  13      106.74      119.00     15.91 o 
  15   1  13       31.81       48.60     17.05 o 
  16   1  13        6.86        3.96     14.72 o 
 -20   2  13       37.33       51.70     22.55 o 
 -19   2  13        1.15        8.89     15.17 o 
 -18   2  13        2.74       19.78     16.99 o 
 -17   2  13       87.09       64.06     33.31 o 
 -16   2  13      120.83       96.89     39.03 o 
 -15   2  13      113.68       70.44     19.04 o 
 -14   2  13      108.31       84.68     28.22 o 
 -13   2  13      980.56      836.48     46.69 o 
 -12   2  13       13.19       14.49      8.80 o 
 -11   2  13      583.70      615.90     31.60 o 
 -10   2  13       48.86       36.81      9.08 o 
  -9   2  13      425.62      384.74     25.38 o 
  -8   2  13      363.51      395.28     18.71 o 
  -7   2  13      522.89      520.65     22.07 o 
  -6   2  13       16.37        7.93      4.36 o 
  -5   2  13     1309.03     1430.33     24.86 o 
  -4   2  13        9.23       13.37      4.46 o 
  -3   2  13       67.15       67.26      5.50 o 
  -2   2  13      155.90      152.33      7.86 o 
  -1   2  13      995.68     1027.94     19.48 o 
   0   2  13      949.52     1012.23     23.21 o 
   1   2  13      717.76      759.80     16.43 o 
   2   2  13      230.03      245.86      9.39 o 
   3   2  13      192.02      213.12     10.13 o 
   4   2  13      263.26      272.56     11.77 o 
   5   2  13     3303.98     3421.44     56.69 o 
   6   2  13      233.77      206.06     13.99 o 
   7   2  13      170.53      169.53     11.93 o 
   8   2  13       11.19        2.49      5.71 o 
   9   2  13     1119.55     1070.50     27.24 o 
  10   2  13      199.82      207.34     13.84 o 
  11   2  13       85.40       87.50     12.29 o 
  12   2  13      107.66       94.24     13.75 o 
  13   2  13       82.96       90.85     14.17 o 
  14   2  13        1.16        9.84     10.20 o 
  15   2  13       19.27       20.81     14.44 o 
  16   2  13       40.42       37.47     16.74 o 
 -19   3  13        2.48      -12.48     15.17 o 
 -18   3  13       89.25       58.28     25.88 o 
 -16   3  13        2.65        4.21     12.60 o 
 -15   3  13      143.20      103.82     34.70 o 
 -14   3  13       97.37       80.09     19.01 o 
 -13   3  13     1453.91     1518.02     45.71 o 
 -12   3  13       89.62       68.30     15.14 o 
 -11   3  13     2700.83     2612.54     62.30 o 
 -10   3  13        6.39        4.81      8.25 o 
  -9   3  13     8834.85     8572.80    134.59 o 
  -8   3  13      212.34      217.00     18.27 o 
  -7   3  13      727.69      790.70     24.28 o 
  -6   3  13       22.28       12.40      6.17 o 
  -5   3  13      209.41      185.96     11.45 o 
  -4   3  13       13.05       10.15      4.51 o 
  -3   3  13       28.02       17.32      4.63 o 
  -2   3  13       73.75       76.31      7.22 o 
  -1   3  13      789.33      747.62     16.34 o 
   0   3  13      478.63      477.50     13.86 o 
   1   3  13        9.76        6.68      3.61 o 
   2   3  13      311.86      344.36     12.20 o 
   3   3  13      489.47      534.14     16.17 o 
   4   3  13      249.16      242.08     11.40 o 
   5   3  13        2.99        4.13      4.92 o 
   6   3  13        0.11        2.45      5.10 o 
   7   3  13      356.01      364.46     16.34 o 
   8   3  13        4.67        3.25      5.78 o 
   9   3  13       38.10       35.86      8.09 o 
  10   3  13       50.87       74.73     10.01 o 
  11   3  13      719.96      777.63     39.59 o 
  12   3  13      320.14      317.62     21.02 o 
  13   3  13      551.43      533.07     26.17 o 
  14   3  13        1.11        2.71      8.71 o 
  15   3  13      384.44      368.30     32.67 o 
 -19   4  13      197.33      176.09     27.04 o 
 -18   4  13       60.75       76.88     17.48 o 
 -17   4  13       41.04       20.62     12.56 o 
 -16   4  13        1.79       -3.03      9.73 o 
 -15   4  13      172.24      200.63     23.01 o 
 -14   4  13        4.42        0.62      9.60 o 
 -13   4  13      493.23      526.63     26.14 o 
 -12   4  13       37.30       52.69     11.18 o 
 -11   4  13       38.91       29.29      8.65 o 
 -10   4  13      196.07      200.55     15.83 o 
  -9   4  13       66.63       69.37     10.70 o 
  -8   4  13     3541.31     3278.14     60.71 o 
  -7   4  13        6.09        8.54      6.73 o 
  -6   4  13      440.53      432.81     18.19 o 
  -5   4  13      614.64      608.67     20.60 o 
  -4   4  13      972.36      897.15     30.77 o 
  -3   4  13      393.54      405.91     13.56 o 
  -2   4  13       15.09       19.22      5.24 o 
  -1   4  13      115.58      124.83      7.36 o 
   0   4  13      665.37      647.52     15.39 o 
   1   4  13      883.86      860.91     18.62 o 
   2   4  13       63.09       71.09      7.23 o 
   3   4  13       62.88       58.40      7.26 o 
   4   4  13      399.44      379.96     15.45 o 
   5   4  13        0.06       -2.00      4.33 o 
   6   4  13      386.27      358.43     20.15 o 
   7   4  13        0.96       -0.15      5.36 o 
   8   4  13      258.81      280.76     17.08 o 
   9   4  13        0.23       -7.86      5.71 o 
  10   4  13      157.54      144.78     13.04 o 
  11   4  13      169.25      164.31     14.23 o 
  12   4  13      108.32      111.56     13.21 o 
  13   4  13       19.77       28.46     10.25 o 
  14   4  13       72.68       48.85     18.74 o 
  15   4  13       50.12       54.22     18.65 o 
 -18   5  13      113.55       98.14     25.82 o 
 -17   5  13        0.98        1.55     12.72 o 
 -16   5  13     1047.66     1134.59     58.98 o 
 -15   5  13      113.70       94.41     16.64 o 
 -14   5  13        2.30        1.05      9.24 o 
 -13   5  13        3.25        1.56      8.86 o 
 -12   5  13      741.12      848.20     32.95 o 
 -11   5  13       66.77       69.40     12.17 o 
 -10   5  13        4.88        2.81      7.75 o 
  -9   5  13       12.76       11.19      8.00 o 
  -8   5  13     2216.75     2126.02     48.32 o 
  -7   5  13       46.60       44.12      9.92 o 
  -6   5  13     2583.94     2521.79     50.96 o 
  -5   5  13       18.94       32.64      8.78 o 
  -4   5  13     1130.76     1098.62     31.18 o 
  -3   5  13      559.64      527.42     18.71 o 
  -2   5  13      855.44      782.70     20.12 o 
  -1   5  13      162.33      161.53     10.05 o 
   0   5  13     2783.05     2726.88     51.51 o 
   1   5  13       34.97       25.42      5.60 o 
   2   5  13     2132.39     2053.51     35.20 o 
   3   5  13       70.02       60.51      7.72 o 
   4   5  13       70.78       57.97      7.42 o 
   5   5  13      108.95      109.05      9.33 o 
   6   5  13      702.19      723.82     21.64 o 
   7   5  13       63.64       59.76      8.78 o 
   8   5  13       11.95        5.28      6.49 o 
   9   5  13       68.77       51.27      9.13 o 
  10   5  13      621.38      643.66     25.58 o 
  11   5  13       93.15       79.35     12.94 o 
  12   5  13        0.09       -9.14      7.89 o 
  13   5  13      132.87      129.07     14.28 o 
  14   5  13        8.38       33.18     11.76 o 
 -17   6  13       44.94       36.08     15.15 o 
 -16   6  13       13.95        8.10     11.72 o 
 -15   6  13      532.20      542.41     29.35 o 
 -14   6  13       33.76       29.02     14.72 o 
 -13   6  13      377.93      326.05     23.10 o 
 -12   6  13       36.71       21.04     13.50 o 
 -11   6  13     1182.61     1199.07     39.54 o 
 -10   6  13        0.15        5.98      9.10 o 
  -9   6  13       15.10       22.01      9.29 o 
  -8   6  13      458.54      464.42     28.04 o 
  -7   6  13     1910.58     1861.58     49.25 o 
  -6   6  13       22.78       29.75      9.58 o 
  -5   6  13      737.96      713.76     28.33 o 
  -4   6  13        7.86       -3.63      6.24 o 
  -3   6  13      125.94      164.26     14.82 o 
  -2   6  13       69.86       70.49     10.87 o 
  -1   6  13      121.57      158.80     14.27 o 
   0   6  13      312.36      319.70     14.27 o 
   1   6  13      719.01      757.04     24.56 o 
   2   6  13        4.44        4.78      5.47 o 
   3   6  13      786.45      786.64     29.98 o 
   4   6  13      203.38      216.81     12.63 o 
   5   6  13      129.00      109.49      9.79 o 
   6   6  13        4.76        3.78      5.52 o 
   7   6  13       13.88       22.79      7.04 o 
   8   6  13       22.93       26.96      7.71 o 
   9   6  13      887.91      870.94     28.87 o 
  10   6  13       39.39       33.08      9.42 o 
  11   6  13       75.57       94.09     12.49 o 
  12   6  13      397.76      421.04     21.88 o 
  13   6  13       70.13       78.03     15.53 o 
 -16   7  13        1.92      -10.34     11.01 o 
 -15   7  13       14.71       35.02     13.57 o 
 -14   7  13       26.81       34.73     12.95 o 
 -13   7  13      232.72      231.58     22.30 o 
 -12   7  13       13.29        8.69     10.54 o 
 -11   7  13      108.86       87.99     17.28 o 
 -10   7  13       37.33       23.44     10.95 o 
  -9   7  13     1399.08     1385.64     64.73 o 
  -8   7  13        1.38       -3.60      7.57 o 
  -7   7  13      370.07      379.01     24.45 o 
  -6   7  13      805.41      753.65     43.17 o 
  -5   7  13      222.16      211.17     16.51 o 
  -4   7  13       46.73       45.99     10.84 o 
  -3   7  13     2236.38     2168.20     50.61 o 
  -2   7  13       40.02       41.10     10.78 o 
  -1   7  13     3033.98     2987.22     56.01 o 
   0   7  13      211.95      212.28     23.15 o 
   1   7  13     2154.68     2203.56     52.20 o 
   2   7  13        2.62        2.18      6.19 o 
   3   7  13     1385.69     1375.14     41.98 o 
   4   7  13      224.15      222.57     14.15 o 
   5   7  13       95.02      101.69      9.95 o 
   6   7  13        6.48        8.07      6.42 o 
   7   7  13      204.48      233.98     14.42 o 
   8   7  13        2.63       -4.05      6.77 o 
   9   7  13      494.26      460.43     19.26 o 
  10   7  13        1.76       -4.05      7.21 o 
  11   7  13      428.36      452.16     24.12 o 
  12   7  13       21.53       22.62     12.59 o 
 -14   8  13       40.63       27.27     14.10 o 
 -13   8  13        8.92       -7.02      9.75 o 
 -12   8  13      306.30      288.06     36.48 o 
 -11   8  13       42.46       40.97     13.51 o 
 -10   8  13      128.57      184.68     20.12 o 
  -9   8  13      126.93       99.08     15.85 o 
  -8   8  13       58.19       51.38     13.34 o 
  -7   8  13       24.43       24.19     10.95 o 
  -6   8  13       55.03       59.21     12.13 o 
  -5   8  13       23.09       19.00     10.36 o 
  -4   8  13        0.66       -2.91      8.33 o 
  -3   8  13        3.18       -2.73      8.18 o 
  -2   8  13       70.20       63.39     12.16 o 
  -1   8  13       11.52       12.62      9.29 o 
   0   8  13     1027.31      992.28     37.95 o 
   1   8  13       86.65       78.20     14.11 o 
   2   8  13       21.17       11.97      8.80 o 
   3   8  13        2.69       -6.40      7.51 o 
   4   8  13      653.63      673.51     24.04 o 
   5   8  13      193.47      173.69     13.09 o 
   6   8  13       22.82       23.08      8.31 o 
   7   8  13        9.95       10.60      6.74 o 
   8   8  13      101.60       89.85     11.88 o 
   9   8  13       21.32       18.94      8.28 o 
  10   8  13       79.30       93.89     12.97 o 
  11   8  13      120.46      118.91     17.43 o 
 -13   9  13        2.79       15.56     14.57 o 
 -12   9  13      211.38      178.97     28.04 o 
 -11   9  13        2.39        5.57     12.90 o 
 -10   9  13      117.24      101.03     23.68 o 
  -9   9  13        0.00       -6.61      9.62 o 
  -8   9  13      214.89      247.94     26.08 o 
  -7   9  13        5.43        2.34      9.21 o 
  -6   9  13      204.68      199.47     30.72 o 
  -5   9  13        1.71       -6.15      8.83 o 
  -4   9  13       11.90        7.35      9.60 o 
  -3   9  13        6.21       -4.47      8.61 o 
  -2   9  13      263.03      295.94     22.36 o 
  -1   9  13       28.97       31.15     10.84 o 
   0   9  13      282.31      252.52     23.53 o 
   1   9  13       10.17       11.31      9.23 o 
   2   9  13     1739.07     1666.79     50.09 o 
   3   9  13       89.32       86.90     13.88 o 
   4   9  13      112.14       89.87     16.79 o 
   5   9  13      388.31      386.85     22.25 o 
   6   9  13        0.76        5.81      7.75 o 
   7   9  13       14.25       14.63      7.83 o 
   8   9  13      731.31      767.40     29.89 o 
   9   9  13        0.29        2.87      9.08 o 
 -10  10  13       54.38       69.16     21.42 o 
  -9  10  13        3.91       10.65     12.55 o 
  -8  10  13        8.86       11.11     13.32 o 
  -7  10  13      143.02      112.10     17.57 o 
  -6  10  13        0.00       -4.70     10.36 o 
  -5  10  13       25.86       24.38     13.05 o 
  -4  10  13      123.18      118.01     16.71 o 
  -3  10  13      113.62      106.89     17.05 o 
  -2  10  13       29.13       19.05     10.28 o 
  -1  10  13        1.94       -5.92      8.44 o 
   0  10  13       44.37       32.81     13.64 o 
   1  10  13      213.21      200.44     21.32 o 
   2  10  13       88.33       84.18     15.58 o 
   3  10  13      285.41      267.48     28.16 o 
   4  10  13       23.06       18.24     12.38 o 
   5  10  13        0.99       14.86     11.41 o 
   6  10  13       63.84       60.11     15.47 o 
  -5  11  13      766.88      931.01     52.36 o 
  -4  11  13       52.11       41.69     15.49 o 
  -3  11  13       15.96       10.22     12.69 o 
  -2  11  13        7.77       -5.02     10.47 o 
  -1  11  13      633.21      740.06     45.32 o 
   0  11  13       11.82       26.21     16.97 o 
   1  11  13      241.09      237.95     29.35 o 
   2  11  13       40.47       27.04     14.85 o 
 -19   0  14       10.47        8.59     25.76 o 
 -18   0  14      575.25      515.15     68.69 o 
 -17   0  14      111.22      121.15     75.13 o 
 -16   0  14      734.02      815.65     77.27 o 
 -15   0  14       14.25       11.96     19.32 o 
 -13   0  14        6.68       16.86     18.76 o 
 -12   0  14     2258.57     1974.73    111.62 o 
 -11   0  14       24.84       33.12     21.46 o 
 -10   0  14      560.20      488.40    120.20 o 
  -9   0  14      230.12      329.88     39.62 o 
  -8   0  14        4.41        0.08      7.44 o 
  -7   0  14       41.51      213.23     88.00 o 
  -6   0  14     2035.73     2193.94     42.47 o 
  -5   0  14       16.69       19.25      6.14 o 
  -4   0  14     4911.26     4908.70    108.05 o 
  -3   0  14       83.33       91.85      8.98 o 
  -2   0  14     2516.05     2591.67     50.25 o 
  -1   0  14       80.04       82.51      9.41 o 
   0   0  14      604.98      743.18     25.79 o 
   1   0  14        5.24        1.76      5.18 o 
   2   0  14        3.14        1.04      5.80 o 
   3   0  14       60.35       49.21      9.15 o 
   4   0  14     1758.32     1763.53     42.50 o 
   5   0  14      273.10      280.29     17.61 o 
   6   0  14      834.23      763.33     27.55 o 
   7   0  14     1044.40     1377.46    101.62 o 
   8   0  14        9.18       20.30     11.89 o 
   9   0  14       11.03        1.91     10.68 o 
  10   0  14      341.29      372.66     30.55 o 
  11   0  14      116.85      114.10     19.52 o 
  12   0  14      118.21      106.50     19.38 o 
  13   0  14      112.67      113.04     20.96 o 
  14   0  14      434.29      476.78     67.86 o 
  15   0  14      115.37       85.86     32.20 o 
 -19   1  14       22.89       31.47     19.52 o 
 -18   1  14        0.39       -6.13     15.39 o 
 -17   1  14      123.73       60.27     24.24 o 
 -16   1  14       97.99      129.52     37.26 o 
 -15   1  14        2.63        7.83     12.90 o 
 -14   1  14      143.38      111.11     35.94 o 
 -13   1  14      605.04      648.08     62.25 o 
 -12   1  14      850.42      815.55     48.57 o 
 -11   1  14       50.42       34.06     11.16 o 
 -10   1  14        0.71        5.02      8.84 o 
  -9   1  14        7.70        5.28      6.89 o 
  -8   1  14     2043.24     2035.63     41.44 o 
  -7   1  14      414.48      432.54     26.23 o 
  -6   1  14       20.93       27.18      4.58 o 
  -5   1  14      961.00      906.29     21.06 o 
  -4   1  14       43.46       34.28      4.72 o 
  -3   1  14       75.92       67.31      6.21 o 
  -2   1  14        5.23        6.60      3.75 o 
  -1   1  14       54.65       56.11      6.08 o 
   0   1  14      107.51      105.73      7.27 o 
   1   1  14      184.40      190.99      9.01 o 
   2   1  14      275.42      263.41     11.12 o 
   3   1  14        0.27       -5.88      3.92 o 
   4   1  14      669.50      628.35     18.72 o 
   5   1  14        5.95       12.18      5.79 o 
   6   1  14      111.25      116.84     10.66 o 
   7   1  14       99.89       90.15      9.85 o 
   8   1  14      935.20      904.77     28.23 o 
   9   1  14       13.83       13.28      8.18 o 
  10   1  14      680.05      724.82     27.72 o 
  11   1  14      210.26      200.92     16.86 o 
  12   1  14      226.21      247.00     23.38 o 
  13   1  14      586.53      572.65     27.15 o 
  14   1  14      292.15      274.27     26.54 o 
  15   1  14       29.15       56.91     18.14 o 
 -19   2  14     1006.09     1058.21     65.21 o 
 -18   2  14       46.77       43.47     20.40 o 
 -17   2  14       41.64       47.55     20.40 o 
 -16   2  14       59.68       64.39     21.14 o 
 -15   2  14     2157.61     2165.77     88.03 o 
 -14   2  14       33.65       26.92     14.86 o 
 -13   2  14        5.10        3.24      9.97 o 
 -12   2  14       55.73       29.33     12.22 o 
 -11   2  14      505.71      506.12     24.66 o 
 -10   2  14       24.74       12.64      9.28 o 
  -9   2  14      613.50      624.72     28.42 o 
  -8   2  14      202.05      199.76     14.72 o 
  -7   2  14     8236.08     8090.50    111.22 o 
  -6   2  14       30.85       32.53      8.33 o 
  -5   2  14      514.52      519.66     15.71 o 
  -4   2  14      427.16      447.03     12.04 o 
  -3   2  14     7092.48     6796.71     69.36 o 
  -2   2  14       66.30       64.34      5.85 o 
  -1   2  14     1259.94     1273.21     21.86 o 
   0   2  14        6.54        8.63      3.92 o 
   1   2  14     7869.35     7615.75     82.56 o 
   2   2  14      221.66      217.44     10.14 o 
   3   2  14      314.26      304.85     12.43 o 
   4   2  14      129.16      126.54      9.62 o 
   5   2  14     1317.46     1274.72     31.58 o 
   6   2  14       35.09       40.80      7.88 o 
   7   2  14      315.12      358.46     17.04 o 
   8   2  14      205.75      239.46     14.17 o 
   9   2  14      199.99      215.21     14.14 o 
  10   2  14       19.49       12.24      8.94 o 
  11   2  14       66.40       79.46     13.11 o 
  12   2  14        4.19       -5.11      7.88 o 
  13   2  14      383.48      404.99     23.71 o 
  14   2  14       62.57       59.95     17.05 o 
  15   2  14      161.53      151.09     23.07 o 
 -19   3  14       61.69       51.26     21.20 o 
 -18   3  14        1.32       19.32     17.80 o 
 -17   3  14      148.44      109.85     24.54 o 
 -16   3  14      683.71      764.13     77.27 o 
 -15   3  14       10.87        9.40     13.82 o 
 -14   3  14      370.90      353.30     30.50 o 
 -13   3  14        9.65       16.49     11.99 o 
 -12   3  14      321.67      359.34     23.94 o 
 -11   3  14       15.51       22.08     10.05 o 
 -10   3  14      280.46      249.97     20.51 o 
  -9   3  14      143.29      135.63     13.23 o 
  -8   3  14      629.31      607.93     30.95 o 
  -7   3  14      337.06      330.77     16.73 o 
  -6   3  14       73.38       70.11      9.05 o 
  -5   3  14      149.78      156.43     10.99 o 
  -4   3  14        0.49        0.81      4.21 o 
  -3   3  14     1074.60     1062.81     22.25 o 
  -2   3  14       10.48        6.58      4.62 o 
  -1   3  14      139.29      166.13      8.69 o 
   0   3  14        2.27        1.19      3.83 o 
   1   3  14       67.31       65.00      6.10 o 
   2   3  14      161.44      172.61      9.98 o 
   3   3  14       68.09       62.64      7.42 o 
   4   3  14      146.68      153.81     11.03 o 
   5   3  14      494.91      517.49     19.67 o 
   6   3  14      105.51       99.78     10.07 o 
   7   3  14      155.95      146.30     12.29 o 
   8   3  14      143.19      143.93     12.43 o 
   9   3  14       14.55       31.93      9.53 o 
  10   3  14        7.26       10.22      7.64 o 
  11   3  14      248.32      237.81     18.22 o 
  12   3  14      321.38      311.70     23.43 o 
  13   3  14       19.27       11.97     10.30 o 
  14   3  14      152.96      166.54     23.20 o 
  15   3  14       14.34       32.55     15.79 o 
 -18   4  14      637.46      797.06     96.46 o 
 -17   4  14      143.19      138.64     28.21 o 
 -16   4  14       29.81       17.64     15.84 o 
 -15   4  14      219.27      259.93     26.10 o 
 -14   4  14     1370.13     1477.09     67.54 o 
 -13   4  14       52.83       64.03     15.36 o 
 -12   4  14       11.43       12.43      8.75 o 
 -11   4  14       28.96       46.62     11.73 o 
 -10   4  14       78.61       61.88     11.10 o 
  -9   4  14       55.76       47.70     10.67 o 
  -8   4  14       28.04       34.17      8.98 o 
  -7   4  14      569.01      551.91     22.97 o 
  -6   4  14       61.70       50.60      9.62 o 
  -5   4  14       35.12       39.36      8.12 o 
  -4   4  14     1676.34     1701.41     32.57 o 
  -3   4  14        7.56        0.27      5.03 o 
  -2   4  14      490.29      488.58     15.78 o 
  -1   4  14       52.88       48.64      6.45 o 
   0   4  14      182.56      193.86      9.71 o 
   1   4  14        0.12        1.36      4.42 o 
   2   4  14     1320.76     1358.26     26.48 o 
   3   4  14        7.23        3.46      4.66 o 
   4   4  14      127.30      134.69      9.97 o 
   5   4  14       44.11       41.72      7.52 o 
   6   4  14      141.19      131.82     10.96 o 
   7   4  14       90.11       98.19     11.41 o 
   8   4  14      152.11      158.74     13.50 o 
   9   4  14       41.76       41.17      9.65 o 
  10   4  14       10.27       12.48      7.79 o 
  11   4  14       15.33       18.15      8.53 o 
  12   4  14      372.96      410.39     24.07 o 
  13   4  14        0.42       -7.30      9.76 o 
  14   4  14       22.04       17.73     14.56 o 
 -17   5  14      104.59       64.00     18.50 o 
 -16   5  14      172.22      152.82     35.03 o 
 -15   5  14       50.95       45.46     18.21 o 
 -14   5  14        3.47       -1.59      9.60 o 
 -13   5  14      516.98      483.04     41.88 o 
 -12   5  14       23.42       24.18     10.89 o 
 -11   5  14       18.40       14.79      9.44 o 
 -10   5  14       17.87        7.38      8.46 o 
  -9   5  14       11.38        9.36      8.53 o 
  -8   5  14      279.68      257.95     24.96 o 
  -7   5  14      747.08      697.82     26.70 o 
  -6   5  14     1440.03     1500.56     38.67 o 
  -5   5  14        8.29        6.30      7.04 o 
  -4   5  14        1.98       -8.48      5.65 o 
  -3   5  14      282.79      283.62     16.66 o 
  -2   5  14      998.33     1033.30     28.07 o 
  -1   5  14      428.56      424.07     15.52 o 
   0   5  14      225.92      250.76     12.04 o 
   1   5  14       82.28       63.90     11.53 o 
   2   5  14        0.44       -2.75      5.12 o 
   3   5  14      309.42      304.36     13.81 o 
   4   5  14      171.89      160.55     11.15 o 
   5   5  14       71.20       77.83      9.32 o 
   6   5  14       32.11       26.48      7.26 o 
   7   5  14       59.39       43.08      8.02 o 
   8   5  14      122.62      119.67     12.67 o 
   9   5  14       27.67       29.17      8.73 o 
  10   5  14       41.58       39.27      9.88 o 
  11   5  14        2.10        7.42      8.11 o 
  12   5  14      238.59      206.20     16.65 o 
  13   5  14        2.71       -5.28     10.03 o 
 -16   6  14        0.10        7.20     13.36 o 
 -15   6  14     1275.93     1408.33     46.09 o 
 -14   6  14       47.32       31.41     12.80 o 
 -13   6  14       59.72       55.68     13.83 o 
 -12   6  14      169.61      183.96     24.22 o 
 -11   6  14     1137.26     1107.36     38.46 o 
 -10   6  14        0.36       -1.31      8.90 o 
  -9   6  14      383.88      404.76     24.59 o 
  -8   6  14        0.83        6.94      8.12 o 
  -7   6  14     1371.50     1368.43     39.90 o 
  -6   6  14      237.62      226.90     24.96 o 
  -5   6  14      706.09      649.11     27.65 o 
  -4   6  14       40.74       31.72      9.18 o 
  -3   6  14       14.08       16.83      7.49 o 
  -2   6  14      110.05      114.08     12.60 o 
  -1   6  14      116.05      137.03     13.54 o 
   0   6  14      164.87      177.99     17.12 o 
   1   6  14      337.10      324.75     17.10 o 
   2   6  14      240.66      228.93     14.65 o 
   3   6  14        3.34        2.20      6.16 o 
   4   6  14      319.60      316.98     14.45 o 
   5   6  14      706.16      701.39     21.41 o 
   6   6  14       68.82       67.93      9.66 o 
   7   6  14      126.76      120.52     11.12 o 
   8   6  14       61.57       66.70      9.89 o 
   9   6  14       12.56        5.45      7.22 o 
  10   6  14      150.93      166.98     14.69 o 
  11   6  14       21.34       15.10      9.22 o 
  12   6  14        5.31       -4.07      9.97 o 
 -15   7  14      345.68      377.68     29.20 o 
 -14   7  14       33.15       37.89     14.22 o 
 -13   7  14      380.38      443.78     27.85 o 
 -12   7  14      125.58      137.14     18.65 o 
 -11   7  14       51.61       59.10     13.57 o 
 -10   7  14        4.84        5.71      9.60 o 
  -9   7  14       30.26       38.84     12.13 o 
  -8   7  14       15.52       14.14      9.36 o 
  -7   7  14      609.46      595.70     29.75 o 
  -6   7  14       32.04       14.16      9.82 o 
  -5   7  14      541.77      505.84     24.47 o 
  -4   7  14       97.64       91.60     13.91 o 
  -3   7  14       27.09       21.47      9.89 o 
  -2   7  14        0.04       -8.18      6.80 o 
  -1   7  14        0.02        0.64      7.18 o 
   0   7  14      148.34      201.83     18.77 o 
   1   7  14       30.52       32.25      9.29 o 
   2   7  14        0.13       -2.41      7.55 o 
   3   7  14       21.86       27.22      7.79 o 
   4   7  14      149.47      152.73     12.46 o 
   5   7  14        4.58        7.47      7.06 o 
   6   7  14       51.65       32.96      8.22 o 
   7   7  14      136.25      149.88     12.77 o 
   8   7  14       34.30       37.36      8.60 o 
   9   7  14       61.10       63.04     10.41 o 
  10   7  14        2.24       -1.98      8.68 o 
  11   7  14      310.81      302.33     24.17 o 
 -14   8  14      276.74      331.23     27.33 o 
 -13   8  14        6.91       -2.94     12.06 o 
 -12   8  14       40.24       25.00     12.63 o 
 -11   8  14       22.06       -1.82     10.46 o 
 -10   8  14      414.42      421.09     39.94 o 
  -9   8  14        0.79       -9.69      9.34 o 
  -8   8  14      259.37      325.97     26.56 o 
  -7   8  14      128.92      137.08     16.80 o 
  -6   8  14       76.95       75.26     14.48 o 
  -5   8  14      238.96      220.73     19.80 o 
  -4   8  14       85.38       59.32     12.08 o 
  -3   8  14       44.62       19.06     10.22 o 
  -2   8  14        6.42        6.83      8.46 o 
  -1   8  14      116.60      130.44     16.01 o 
   0   8  14        1.02        9.05      8.48 o 
   1   8  14     2589.14     2548.86     72.63 o 
   2   8  14        2.43        5.80      8.94 o 
   3   8  14       10.23       11.98      9.69 o 
   4   8  14        7.19        6.71      9.33 o 
   5   8  14      646.74      642.81     32.17 o 
   6   8  14      449.97      437.28     20.24 o 
   7   8  14       48.84       62.03     10.74 o 
   8   8  14       63.37       94.96     13.97 o 
   9   8  14       33.78       47.61     11.11 o 
 -11   9  14       63.91       62.00     20.27 o 
 -10   9  14       60.50       51.54     13.79 o 
  -9   9  14        0.80       -4.66     11.14 o 
  -8   9  14      122.94      136.73     18.56 o 
  -7   9  14        4.95       16.25     12.80 o 
  -6   9  14      435.97      449.21     28.39 o 
  -5   9  14        3.24        3.69      9.45 o 
  -4   9  14        0.04       -5.10      8.46 o 
  -3   9  14       32.10       32.52     10.95 o 
  -2   9  14       23.37        2.09      9.10 o 
  -1   9  14        0.02       -9.03      9.83 o 
   0   9  14       43.97       31.70     11.64 o 
   1   9  14       14.94        3.17      9.08 o 
   2   9  14       67.02       62.45     12.93 o 
   3   9  14        3.63       10.35      9.88 o 
   4   9  14       95.47      110.81     15.78 o 
   5   9  14       15.04        2.07     10.36 o 
   6   9  14       40.41       49.88     13.66 o 
   7   9  14       58.78       47.08     12.08 o 
  -8  10  14      162.67      172.19     22.81 o 
  -7  10  14       16.04       11.61     12.34 o 
  -6  10  14      191.10      207.90     23.45 o 
  -5  10  14        7.30       17.17     12.10 o 
  -4  10  14      350.96      347.03     27.68 o 
  -3  10  14       15.44       16.69     11.83 o 
  -2  10  14       67.87       74.63     16.58 o 
  -1  10  14       34.91       18.44     14.05 o 
   0  10  14       33.26       27.29     14.01 o 
   1  10  14       10.24        7.83     12.18 o 
   2  10  14      730.64      789.69     45.14 o 
   3  10  14       47.42       28.56     13.68 o 
   4  10  14      194.68      223.04     24.18 o 
 -19   1  15       22.04       48.94     22.62 o 
 -18   1  15       56.33       72.42     23.41 o 
 -17   1  15       28.99       29.89     19.04 o 
 -16   1  15      459.66      468.00     45.53 o 
 -15   1  15       42.37       14.72     15.39 o 
 -14   1  15       29.32       40.53     17.80 o 
 -13   1  15        6.21        8.30     12.92 o 
 -12   1  15      769.00      819.36     50.02 o 
 -11   1  15      141.10      121.53     34.46 o 
 -10   1  15        9.33       13.77      9.65 o 
  -9   1  15       19.91       24.79     10.70 o 
  -8   1  15      842.66      838.40     32.42 o 
  -7   1  15      219.72      218.71     14.85 o 
  -6   1  15       21.38       16.88      5.24 o 
  -5   1  15      261.54      283.79     11.78 o 
  -4   1  15      753.09      780.71     20.60 o 
  -3   1  15      408.83      416.65     11.75 o 
  -2   1  15      114.19       97.04      7.61 o 
  -1   1  15       44.01       49.74      6.21 o 
   0   1  15       17.48       15.00      4.71 o 
   1   1  15      115.34      103.24      7.45 o 
   2   1  15      232.26      267.43     13.62 o 
   3   1  15      821.70      842.67     22.30 o 
   4   1  15       50.03       36.51      7.09 o 
   5   1  15      419.65      453.83     17.52 o 
   6   1  15      119.54      121.30     11.18 o 
   7   1  15        3.99        3.34      6.73 o 
   8   1  15      262.42      252.46     18.07 o 
   9   1  15       84.49       98.32     12.72 o 
  10   1  15      557.60      485.42     24.37 o 
  11   1  15      337.63      293.67     19.75 o 
  12   1  15       37.35       35.80     11.15 o 
  13   1  15       46.67       35.99     14.44 o 
  14   1  15      213.91      193.22     23.78 o 
 -18   2  15        2.10        9.64     16.54 o 
 -17   2  15       31.68       23.18     18.62 o 
 -16   2  15        4.05       -3.96     11.76 o 
 -15   2  15        0.02        4.87     13.68 o 
 -14   2  15        0.56        3.90     12.80 o 
 -13   2  15      121.60      145.20     53.81 o 
 -12   2  15      279.16      314.44     54.53 o 
 -11   2  15       35.51       24.26     11.32 o 
 -10   2  15        5.64      -12.18      8.12 o 
  -9   2  15      786.85      721.99     27.66 o 
  -8   2  15       53.82       49.68      9.47 o 
  -7   2  15     1854.00     1851.64     41.34 o 
  -6   2  15      199.18      199.91     18.89 o 
  -5   2  15      439.68      452.41     17.61 o 
  -4   2  15        2.03        3.02      4.23 o 
  -3   2  15     4187.11     4209.35     52.99 o 
  -2   2  15      695.93      723.65     16.77 o 
  -1   2  15        0.16       -0.94      3.88 o 
   0   2  15       44.48       54.53      5.86 o 
   1   2  15     1461.47     1419.68     28.47 o 
   2   2  15     1084.05     1042.39     21.20 o 
   3   2  15      143.30      146.65      9.96 o 
   4   2  15        1.60        6.35      5.32 o 
   5   2  15      131.55      146.24     11.53 o 
   6   2  15      105.76      108.92     11.06 o 
   7   2  15      119.50      131.57     11.46 o 
   8   2  15       11.89        7.16      6.67 o 
   9   2  15        2.98        1.34      7.50 o 
  10   2  15      129.51      144.44     15.59 o 
  11   2  15      270.48      262.08     20.10 o 
  12   2  15       84.41       83.84     14.17 o 
  13   2  15       79.40       76.76     18.14 o 
  14   2  15       63.24       57.00     16.97 o 
 -18   3  15        1.82       15.13     18.07 o 
 -17   3  15       36.46       14.90     18.75 o 
 -16   3  15       20.57       33.16     19.38 o 
 -15   3  15       73.69       45.33     36.87 o 
 -14   3  15        2.56        3.43     12.51 o 
 -13   3  15      536.18      558.08     45.53 o 
 -12   3  15      255.57      321.36     34.81 o 
 -11   3  15        8.69      -11.28      7.70 o 
 -10   3  15      153.84      113.08     29.77 o 
  -9   3  15      140.55      175.16     16.64 o 
  -8   3  15       11.00        7.14      7.18 o 
  -7   3  15      149.41      163.82     12.84 o 
  -6   3  15      380.14      363.94     17.65 o 
  -5   3  15      625.85      624.36     22.04 o 
  -4   3  15       50.74       52.44      8.05 o 
  -3   3  15       28.83       69.52      7.01 o 
  -2   3  15       91.92       86.34      7.67 o 
  -1   3  15      150.91      137.30      8.71 o 
   0   3  15       13.16        6.67      4.67 o 
   1   3  15       27.97       35.19      5.63 o 
   2   3  15        3.69        6.69      4.81 o 
   3   3  15       65.21       59.46      7.70 o 
   4   3  15        3.34        3.05      5.32 o 
   5   3  15      127.68      155.45     11.34 o 
   6   3  15       28.29       46.97      8.53 o 
   7   3  15     1095.19     1134.12     30.57 o 
   8   3  15       14.92       18.91      7.58 o 
   9   3  15        0.73       10.08      7.54 o 
  10   3  15      289.18      253.60     19.20 o 
  11   3  15      287.94      273.04     20.36 o 
  12   3  15       17.03       13.69     10.75 o 
  13   3  15       13.66       44.16     15.22 o 
 -17   4  15        8.29        2.86     13.65 o 
 -16   4  15       42.63       39.66     17.29 o 
 -15   4  15       97.79       97.26     24.62 o 
 -14   4  15      374.28      372.73     28.78 o 
 -13   4  15       46.81       23.66     13.08 o 
 -12   4  15      371.88      376.10     23.32 o 
 -11   4  15      572.92      579.37     26.95 o 
 -10   4  15       15.95       10.94      8.65 o 
  -9   4  15       17.19       -0.46      7.99 o 
  -8   4  15       41.99       19.19     10.16 o 
  -7   4  15       35.16       43.34      9.61 o 
  -6   4  15      193.61      169.14     14.85 o 
  -5   4  15     1297.00     1251.17     49.46 o 
  -4   4  15      699.89      713.49     21.42 o 
  -3   4  15      304.20      307.50     15.11 o 
  -2   4  15      120.62      119.74      9.45 o 
  -1   4  15      534.57      581.39     17.87 o 
   0   4  15      670.66      721.85     19.86 o 
   1   4  15      382.74      363.20     14.68 o 
   2   4  15      169.25      158.74     10.73 o 
   3   4  15       31.12       28.02      6.42 o 
   4   4  15        3.30        2.65      5.36 o 
   5   4  15       59.30       57.81      8.37 o 
   6   4  15      441.12      449.04     18.55 o 
   7   4  15        0.00        2.04      6.47 o 
   8   4  15        3.39        2.60      7.25 o 
   9   4  15       35.56       40.85      9.57 o 
  10   4  15      265.88      251.44     16.66 o 
  11   4  15       42.52       31.66     11.48 o 
  12   4  15      121.15      136.52     17.83 o 
  13   4  15       42.16       46.24     16.37 o 
 -17   5  15       35.58       19.22     13.93 o 
 -16   5  15      771.69      763.71     47.33 o 
 -15   5  15        0.86        4.72     11.22 o 
 -14   5  15      120.78      108.57     33.79 o 
 -13   5  15      486.04      467.97     26.88 o 
 -12   5  15      838.43      789.06     53.31 o 
 -11   5  15       11.35        9.93      9.65 o 
 -10   5  15       76.35       64.12     12.45 o 
  -9   5  15       54.97       44.32     11.04 o 
  -8   5  15        5.40       11.71      8.36 o 
  -7   5  15      215.45      218.33     17.91 o 
  -6   5  15      352.60      362.09     21.40 o 
  -5   5  15      378.64      362.96     21.31 o 
  -4   5  15      598.59      579.11     23.33 o 
  -3   5  15      671.82      693.07     29.66 o 
  -2   5  15       58.51       63.48      8.76 o 
  -1   5  15       23.27       22.54      6.66 o 
   0   5  15     1259.75     1240.75     34.24 o 
   1   5  15        5.93        7.43      5.93 o 
   2   5  15       99.53       78.63      9.35 o 
   3   5  15       47.43       41.26      7.16 o 
   4   5  15      111.53      133.81     11.28 o 
   5   5  15      144.71      149.93     12.11 o 
   6   5  15        1.92        2.49      6.27 o 
   7   5  15        2.50       -4.43      6.23 o 
   8   5  15      103.84      102.23     12.11 o 
   9   5  15        3.36       -6.00      7.49 o 
  10   5  15       14.58        3.25      8.16 o 
  11   5  15        9.32        4.41      8.32 o 
  12   5  15      224.08      188.51     24.51 o 
 -16   6  15       13.69        9.21     13.27 o 
 -15   6  15      413.66      498.42     39.78 o 
 -14   6  15      873.85      804.19     41.10 o 
 -13   6  15       79.09       78.89     14.95 o 
 -12   6  15      395.42      459.25     27.66 o 
 -11   6  15      965.42     1028.86     38.16 o 
 -10   6  15      533.41      598.82     58.24 o 
  -9   6  15       98.18       78.75     13.50 o 
  -8   6  15        3.40        0.29      8.96 o 
  -7   6  15       55.92       65.98     13.22 o 
  -6   6  15       27.81       29.08     10.51 o 
  -5   6  15      399.53      412.65     24.64 o 
  -4   6  15      344.73      301.31     20.34 o 
  -3   6  15      354.76      355.09     18.55 o 
  -2   6  15      117.89      114.85     13.33 o 
  -1   6  15       46.39       35.38      8.60 o 
   0   6  15       14.62       47.35     10.36 o 
   1   6  15     2173.51     2212.24     49.12 o 
   2   6  15      132.59      124.03     11.74 o 
   3   6  15        6.92       32.32      7.76 o 
   4   6  15      103.65      112.49     11.01 o 
   5   6  15      206.87      218.11     14.89 o 
   6   6  15      308.04      306.12     16.06 o 
   7   6  15     1100.80     1077.90     27.86 o 
   8   6  15      202.76      207.78     14.39 o 
   9   6  15      210.11      194.76     15.21 o 
  10   6  15       52.81       56.23     12.33 o 
  11   6  15       21.82        5.51     10.16 o 
 -14   7  15       84.58       73.07     21.44 o 
 -13   7  15      513.52      602.86     32.62 o 
 -12   7  15       24.74       16.54     12.14 o 
 -11   7  15      764.48      837.71     36.02 o 
 -10   7  15        0.48        9.03     11.09 o 
  -9   7  15      671.93      646.11     35.42 o 
  -8   7  15        2.35        9.48      9.36 o 
  -7   7  15      103.24      135.98     16.18 o 
  -6   7  15      239.89      207.83     24.96 o 
  -5   7  15     1577.03     1527.56     68.48 o 
  -4   7  15        6.47        5.42      8.94 o 
  -3   7  15      292.90      261.84     24.31 o 
  -2   7  15       11.52       13.36      8.22 o 
  -1   7  15      765.03      805.89     33.45 o 
   0   7  15      155.69      128.02     15.32 o 
   1   7  15        0.13       -4.47      7.59 o 
   2   7  15       15.87       11.88      8.62 o 
   3   7  15      952.10      996.67     38.35 o 
   4   7  15       78.16       72.83     10.49 o 
   5   7  15       81.40       78.43     11.32 o 
   6   7  15      486.09      467.01     22.26 o 
   7   7  15       57.59       63.13     11.20 o 
   8   7  15      137.81      131.81     13.68 o 
   9   7  15      101.53       95.44     14.34 o 
  10   7  15      666.69      625.94     29.75 o 
 -12   8  15      194.59      183.76     20.91 o 
 -11   8  15       23.80       16.43     11.74 o 
 -10   8  15      352.20      320.34     26.02 o 
  -9   8  15        0.31        0.15     10.44 o 
  -8   8  15      123.99      155.75     19.49 o 
  -7   8  15      107.64      100.81     15.36 o 
  -6   8  15      507.89      489.30     68.47 o 
  -5   8  15       89.75       51.93     13.44 o 
  -4   8  15       76.53      105.07     15.36 o 
  -3   8  15      334.77      342.35     23.46 o 
  -2   8  15       86.47       88.81     14.81 o 
  -1   8  15        1.99        9.65     10.01 o 
   0   8  15        8.21       10.25      8.84 o 
   1   8  15      270.34      256.54     21.87 o 
   2   8  15      909.88      898.16     36.35 o 
   3   8  15      722.01      671.90     41.93 o 
   4   8  15      599.45      650.19     28.10 o 
   5   8  15      428.14      421.26     25.19 o 
   6   8  15      321.43      359.74     28.26 o 
   7   8  15      208.91      241.10     20.32 o 
   8   8  15      193.81      160.28     20.61 o 
 -10   9  15      298.64      320.33     38.04 o 
  -9   9  15        2.65        5.24     11.62 o 
  -8   9  15      206.25      216.23     22.28 o 
  -7   9  15       26.06       16.32     11.41 o 
  -6   9  15       73.94       74.24     14.39 o 
  -5   9  15       74.51       61.43     14.46 o 
  -4   9  15      676.95      649.93     31.63 o 
  -3   9  15       10.76       14.38     10.70 o 
  -2   9  15       63.30       65.53     16.39 o 
  -1   9  15      112.94       68.99     16.23 o 
   0   9  15        9.03        1.20     10.05 o 
   1   9  15       38.83       33.04     12.09 o 
   2   9  15       21.12        6.60     13.54 o 
   3   9  15       16.36        4.06     10.87 o 
   4   9  15      181.60      256.27     24.57 o 
   5   9  15        7.38        7.86     10.92 o 
   6   9  15       24.13       25.76     12.63 o 
  -6  10  15      115.94      114.12     24.22 o 
  -5  10  15        9.80        9.89     12.63 o 
  -4  10  15      120.66       97.12     17.57 o 
  -3  10  15      258.72      242.35     29.86 o 
  -2  10  15       34.80       28.86     16.55 o 
  -1  10  15        0.04       14.91     14.45 o 
   0  10  15       43.57       43.01     15.52 o 
   1  10  15        0.05        0.52     12.18 o 
 -18   0  16      606.12      643.93     77.27 o 
 -17   0  16        0.65        0.00     25.76 o 
 -16   0  16        4.94       17.17     25.76 o 
 -15   0  16       28.83        8.59     19.20 o 
 -14   0  16      824.97      841.41     81.56 o 
 -13   0  16       25.79        1.23     18.76 o 
 -12   0  16      154.67      104.51     55.81 o 
 -11   0  16      211.30      190.37     57.95 o 
 -10   0  16     1099.44     1043.17     77.27 o 
  -9   0  16       25.68       -1.95     14.91 o 
  -8   0  16       87.43      124.49     27.77 o 
  -7   0  16        2.31        3.51     14.91 o 
  -6   0  16     2239.82     2216.65     47.93 o 
  -5   0  16      135.01      153.02     11.64 o 
  -4   0  16     1573.90     1444.64     32.66 o 
  -3   0  16      294.01      317.96     15.30 o 
  -2   0  16     4292.58     4138.49     93.61 o 
  -1   0  16      167.06      182.46     20.80 o 
   0   0  16     1110.72     1103.60     30.17 o 
   1   0  16       76.73       71.11     13.87 o 
   2   0  16     1646.57     1744.45     53.17 o 
   3   0  16      992.31     1058.06     33.42 o 
   4   0  16        0.70       -0.69      6.12 o 
   5   0  16       46.18       39.79     11.99 o 
   6   0  16      244.56      287.54     23.48 o 
   7   0  16        0.02        9.06      9.57 o 
   8   0  16     1359.13     1255.29     57.08 o 
   9   0  16      331.20      293.48     27.67 o 
  10   0  16     4448.57     4325.37    113.02 o 
  11   0  16     1266.57     1216.16     53.39 o 
  12   0  16      203.32      142.06     29.25 o 
  13   0  16      377.20      349.51     51.51 o 
 -18   1  16       10.36        9.25     19.56 o 
 -17   1  16       19.76        6.90     16.99 o 
 -16   1  16       40.95       24.33     18.28 o 
 -15   1  16      573.15      611.90     98.74 o 
 -14   1  16        1.87       -3.96     15.26 o 
 -13   1  16      313.84      208.63     58.37 o 
 -12   1  16       22.92       15.03     13.58 o 
 -11   1  16      225.21      159.15     22.88 o 
 -10   1  16        8.34        8.29     11.06 o 
  -9   1  16       17.03        2.00     11.34 o 
  -8   1  16       65.78       62.49     12.91 o 
  -7   1  16       41.36       40.12      8.34 o 
  -6   1  16        0.73       -2.99      4.77 o 
  -5   1  16      274.63      248.53     12.91 o 
  -4   1  16     1226.58     1246.34     23.18 o 
  -3   1  16        0.06        0.64      4.34 o 
  -2   1  16       46.39       36.01      5.83 o 
  -1   1  16     2204.16     2063.77     30.28 o 
   0   1  16      956.18      989.11     21.29 o 
   1   1  16       59.48       55.68      7.17 o 
   2   1  16      371.33      375.37     16.21 o 
   3   1  16      244.20      249.58     14.74 o 
   4   1  16      218.28      219.74     13.62 o 
   5   1  16       24.55       14.80      6.37 o 
   6   1  16      676.60      643.79     24.98 o 
   7   1  16        8.58        3.02      6.74 o 
   8   1  16       76.04       72.16     11.28 o 
   9   1  16      714.96      675.53     34.24 o 
  10   1  16        0.12        5.25      9.07 o 
  11   1  16     1405.49     1372.32     41.32 o 
  12   1  16       33.24       49.97     16.16 o 
  13   1  16      145.77      136.27     21.74 o 
 -18   2  16      145.15       70.97     33.87 o 
 -17   2  16       92.07       78.35     37.19 o 
 -16   2  16       69.56       83.18     35.03 o 
 -15   2  16       73.33       42.86     20.71 o 
 -14   2  16       47.25       38.64     17.80 o 
 -13   2  16       50.83      103.11     24.28 o 
 -12   2  16       70.58       50.03     19.38 o 
 -11   2  16        2.74        6.10     13.40 o 
 -10   2  16      330.42      294.81     26.20 o 
  -9   2  16       73.31       95.64     15.63 o 
  -8   2  16      165.62      157.08     15.44 o 
  -7   2  16      217.26      178.65     17.18 o 
  -6   2  16       47.85       49.72      8.93 o 
  -5   2  16       51.77       51.75      7.59 o 
  -4   2  16      523.65      559.40     18.95 o 
  -3   2  16       86.73       76.35      8.23 o 
  -2   2  16        2.29        0.89      4.67 o 
  -1   2  16      492.05      499.53     14.91 o 
   0   2  16      109.56      107.71      8.24 o 
   1   2  16       46.50       35.06      6.52 o 
   2   2  16        0.54        1.71      4.89 o 
   3   2  16      307.64      297.19     13.81 o 
   4   2  16        5.81       -4.39      5.30 o 
   5   2  16      514.63      501.34     19.90 o 
   6   2  16       91.49       95.17     11.02 o 
   7   2  16        7.59        8.00      7.14 o 
   8   2  16      234.63      231.59     17.49 o 
   9   2  16      254.03      326.53     20.02 o 
  10   2  16        0.05        1.02      8.53 o 
  11   2  16      113.00      124.24     15.83 o 
  12   2  16      176.03      193.09     23.38 o 
  13   2  16       40.40       26.19     15.15 o 
 -17   3  16        0.58        4.52     15.57 o 
 -16   3  16      124.04       63.89     43.63 o 
 -15   3  16      160.04      114.35    137.37 o 
 -14   3  16       95.51       42.60     41.41 o 
 -13   3  16      101.97       75.39     25.86 o 
 -12   3  16      799.87      938.00     54.64 o 
 -11   3  16     1449.93     1554.77     58.52 o 
 -10   3  16       71.56       74.53     13.58 o 
  -9   3  16     2490.07     2441.60     78.45 o 
  -8   3  16     1184.53     1172.94     34.05 o 
  -7   3  16        2.79        4.61      7.51 o 
  -6   3  16       23.75       21.27      7.10 o 
  -5   3  16      392.99      402.38     17.67 o 
  -4   3  16      112.59      105.20     10.92 o 
  -3   3  16       60.85       68.23      8.54 o 
  -2   3  16        2.02       -3.74      4.47 o 
  -1   3  16       48.43       53.99      7.25 o 
   0   3  16       31.67       23.65      6.52 o 
   1   3  16       28.55       29.38      6.00 o 
   2   3  16       32.76       47.58      7.44 o 
   3   3  16     1029.87     1078.12     26.30 o 
   4   3  16        9.86        8.58      6.33 o 
   5   3  16      132.31      159.94     12.68 o 
   6   3  16        7.75        1.67      6.49 o 
   7   3  16      201.45      214.03     14.93 o 
   8   3  16       88.92       84.84     11.20 o 
   9   3  16      289.95      293.86     19.67 o 
  10   3  16      158.99      138.95     15.85 o 
  11   3  16      206.38      239.94     21.54 o 
  12   3  16       60.83       56.52     17.08 o 
 -17   4  16        0.26        1.59     13.53 o 
 -16   4  16        3.16       -1.97     13.41 o 
 -15   4  16        0.64        8.45     13.82 o 
 -14   4  16      308.00      298.97     27.57 o 
 -13   4  16        0.50       -7.09      9.69 o 
 -12   4  16       31.87       48.09     14.51 o 
 -11   4  16       17.87       19.98     10.75 o 
 -10   4  16     1467.69     1480.18     43.47 o 
  -9   4  16      122.82      130.30     15.52 o 
  -8   4  16        0.08       -2.28      7.53 o 
  -7   4  16       34.56       35.29     10.40 o 
  -6   4  16      819.86      843.52     46.08 o 
  -5   4  16        6.21       14.07      7.80 o 
  -4   4  16       51.66       49.67      8.01 o 
  -3   4  16        7.53       11.71      6.24 o 
  -2   4  16     1107.92     1139.39     28.07 o 
  -1   4  16       31.83       18.29      6.13 o 
   0   4  16      318.80      318.90     14.79 o 
   1   4  16      205.32      226.51     13.86 o 
   2   4  16     1797.72     1779.42     36.35 o 
   3   4  16       59.74       55.19      8.21 o 
   4   4  16      100.61       95.34      9.81 o 
   5   4  16      110.36      104.56     10.82 o 
   6   4  16      152.55      158.34     13.84 o 
   7   4  16      172.87      171.89     14.73 o 
   8   4  16       21.18       16.16      8.39 o 
   9   4  16        1.54        6.90      7.63 o 
  10   4  16      145.28      176.95     15.34 o 
  11   4  16       10.74       22.45     12.60 o 
  12   4  16      125.26      119.92     20.98 o 
 -16   5  16      111.55      109.99     26.78 o 
 -15   5  16      137.24      133.21     25.32 o 
 -14   5  16       12.84       14.08     11.76 o 
 -13   5  16       57.52       32.65     15.29 o 
 -12   5  16       23.39       28.05     11.29 o 
 -11   5  16        2.15        0.80      9.65 o 
 -10   5  16       10.65       12.60     10.05 o 
  -9   5  16        0.13       -7.09      7.97 o 
  -8   5  16        4.14        4.31      8.90 o 
  -7   5  16        0.52       -6.38      6.99 o 
  -6   5  16      454.06      431.51     24.09 o 
  -5   5  16        8.39        9.72      8.41 o 
  -4   5  16      412.41      394.32     20.93 o 
  -3   5  16      143.87      125.11     12.74 o 
  -2   5  16        0.07        1.00      6.58 o 
  -1   5  16       50.72       46.19      9.06 o 
   0   5  16       21.43       12.49      7.06 o 
   1   5  16      351.81      360.74     19.09 o 
   2   5  16       11.50       15.03      6.88 o 
   3   5  16       58.86       51.68      9.14 o 
   4   5  16        4.30       -7.29      5.89 o 
   5   5  16       10.31        8.04      6.47 o 
   6   5  16       12.50       20.10      7.68 o 
   7   5  16       21.36       13.01      8.24 o 
   8   5  16       30.29       30.12     10.05 o 
   9   5  16        0.14      -10.84      7.23 o 
  10   5  16       52.84       44.00     11.47 o 
  11   5  16       50.06       45.54     13.83 o 
 -15   6  16      278.68      260.06     32.94 o 
 -14   6  16       13.58        5.77     13.48 o 
 -13   6  16      173.46      181.99     28.73 o 
 -12   6  16        6.99       10.47     10.64 o 
 -11   6  16       57.26       66.73     14.10 o 
 -10   6  16       27.47       20.93     11.29 o 
  -9   6  16      430.29      362.88     44.18 o 
  -8   6  16       80.21       64.57     13.63 o 
  -7   6  16      289.24      282.98     21.13 o 
  -6   6  16       15.70        2.35      9.25 o 
  -5   6  16      238.59      206.80     20.27 o 
  -4   6  16        2.54       -2.93      8.53 o 
  -3   6  16      298.60      290.73     17.92 o 
  -2   6  16       37.83       23.27      8.25 o 
  -1   6  16        2.01       -3.39      7.83 o 
   0   6  16        0.00       -6.04      7.55 o 
   1   6  16       45.79       43.51     10.67 o 
   2   6  16      187.00      199.28     16.31 o 
   3   6  16      217.84      203.59     15.71 o 
   4   6  16        0.11        3.01      7.02 o 
   5   6  16      161.96      154.55     13.63 o 
   6   6  16      135.67      148.42     13.86 o 
   7   6  16      285.06      336.70     17.67 o 
   8   6  16      101.14      118.43     15.47 o 
   9   6  16      243.40      267.68     19.81 o 
  10   6  16       78.21       64.73     15.27 o 
 -13   7  16       12.88       22.84     12.50 o 
 -12   7  16        9.38        3.22     11.38 o 
 -11   7  16       66.88       15.83     11.79 o 
 -10   7  16        4.32       -2.56      9.68 o 
  -9   7  16      252.91      288.82     38.25 o 
  -8   7  16       53.65       62.04     13.72 o 
  -7   7  16      216.49      235.64     20.46 o 
  -6   7  16        3.61        6.82      9.36 o 
  -5   7  16       46.18       20.93      9.99 o 
  -4   7  16        2.39        6.17      9.65 o 
  -3   7  16      477.09      433.62     28.80 o 
  -2   7  16      239.89      225.71     19.13 o 
  -1   7  16      583.98      646.04     34.24 o 
   0   7  16      156.57      110.94     14.95 o 
   1   7  16       60.75       61.60     15.51 o 
   2   7  16      143.25      135.89     15.72 o 
   3   7  16       37.41       40.90     10.98 o 
   4   7  16        7.43        6.05      9.61 o 
   5   7  16      135.36      146.43     16.74 o 
   6   7  16      117.01      111.59     14.49 o 
   7   7  16      381.96      331.23     39.52 o 
   8   7  16        4.30       10.96      9.81 o 
 -11   8  16       34.15       25.76     13.11 o 
 -10   8  16        6.25       19.24     12.26 o 
  -9   8  16      521.46      573.19     47.45 o 
  -8   8  16        4.70       15.70     10.30 o 
  -7   8  16      165.95      210.48     21.11 o 
  -6   8  16        0.04       -8.19      9.18 o 
  -5   8  16      829.54      834.66     34.56 o 
  -4   8  16       19.11       35.57     11.72 o 
  -3   8  16       55.94       52.16     15.90 o 
  -2   8  16       65.72       61.95     15.23 o 
  -1   8  16       69.18       70.26     13.60 o 
   0   8  16        0.02        2.20      9.04 o 
   1   8  16        1.51       10.21      9.75 o 
   2   8  16        9.42       23.90     10.67 o 
   3   8  16      468.55      448.66     25.35 o 
   4   8  16      107.25      130.03     20.66 o 
   5   8  16      580.42      524.74     34.34 o 
   6   8  16       59.10       67.70     16.82 o 
  -8   9  16       11.60       23.35     15.21 o 
  -7   9  16       17.34        0.30     12.42 o 
  -6   9  16      157.22      193.21     23.61 o 
  -5   9  16        0.07       11.39     11.45 o 
  -4   9  16        0.52       -1.46     11.04 o 
  -3   9  16        1.14       20.68     14.64 o 
  -2   9  16       24.97       16.51     16.92 o 
  -1   9  16        0.38      -10.18     10.20 o 
   0   9  16       88.26       78.93     17.25 o 
   1   9  16      217.14      222.38     27.94 o 
   2   9  16      301.29      252.65     29.43 o 
   3   9  16        4.70       26.71     13.81 o 
 -17   1  17       56.23       45.61     21.88 o 
 -16   1  17      144.40       94.08     49.49 o 
 -15   1  17        0.54       -1.91     14.45 o 
 -14   1  17      437.18      378.38    186.74 o 
 -13   1  17      113.17       86.84     36.66 o 
 -12   1  17       22.01       24.96     14.72 o 
 -11   1  17       37.09       25.44     14.85 o 
 -10   1  17      127.47      142.88     21.52 o 
  -9   1  17       55.43       27.05     14.12 o 
  -8   1  17       41.15       33.14     14.44 o 
  -7   1  17      332.00      309.42     25.79 o 
  -6   1  17      465.61      499.53     24.23 o 
  -5   1  17      164.83      177.98     12.97 o 
  -4   1  17      603.95      621.57     20.66 o 
  -3   1  17      742.34      689.88     19.37 o 
  -2   1  17      182.25      200.36      9.96 o 
  -1   1  17      370.83      371.07     13.20 o 
   0   1  17      401.17      405.49     17.59 o 
   1   1  17      141.42      147.90     12.48 o 
   2   1  17        0.71        2.78      5.27 o 
   3   1  17       37.75       28.50      7.27 o 
   4   1  17      168.14      204.61     13.74 o 
   5   1  17        0.76        0.95      6.05 o 
   6   1  17       22.01       19.40      8.02 o 
   7   1  17       24.82       31.62      9.13 o 
   8   1  17       63.46       81.28     12.78 o 
   9   1  17      606.86      592.65     27.42 o 
  10   1  17     1005.92     1025.96     73.27 o 
  11   1  17      392.51      321.24     26.54 o 
  12   1  17     1061.83     1034.39     45.18 o 
 -17   2  17        1.30       -0.48     19.13 o 
 -16   2  17       64.77       66.73     24.14 o 
 -15   2  17      151.41      114.53     25.91 o 
 -14   2  17      220.44      166.88     32.51 o 
 -13   2  17       30.19       15.64     16.99 o 
 -12   2  17      197.39      129.58     41.30 o 
 -11   2  17     1018.79      807.06     72.98 o 
 -10   2  17       65.84       45.20     17.45 o 
  -9   2  17      596.88      574.38     37.69 o 
  -8   2  17       94.29      103.72     19.25 o 
  -7   2  17      320.26      324.70     22.27 o 
  -6   2  17        1.93        7.77      6.17 o 
  -5   2  17       54.67       63.20      8.29 o 
  -4   2  17        1.54        3.85      5.89 o 
  -3   2  17      330.70      322.49     15.16 o 
  -2   2  17       11.10       23.69      6.15 o 
  -1   2  17      331.08      330.73     13.37 o 
   0   2  17       17.62       17.17      5.47 o 
   1   2  17      588.22      607.66     18.33 o 
   2   2  17        4.14       -1.18      4.77 o 
   3   2  17      200.42      205.67     13.31 o 
   4   2  17      140.38      136.73     12.11 o 
   5   2  17        1.57        1.03      6.26 o 
   6   2  17        9.12        1.44      6.43 o 
   7   2  17      221.22      242.64     17.69 o 
   8   2  17        3.48        6.81      8.13 o 
   9   2  17        0.56       14.07      9.45 o 
  10   2  17      148.95      124.76     16.32 o 
  11   2  17       59.20       65.29     16.14 o 
  12   2  17       75.19       76.48     18.42 o 
 -16   3  17       29.97       10.73     16.99 o 
 -15   3  17      324.52      204.71    160.98 o 
 -14   3  17        0.84       -3.02     14.45 o 
 -13   3  17        1.83       -6.92     13.56 o 
 -12   3  17       15.67       21.78     15.57 o 
 -11   3  17      560.63      597.34     37.95 o 
 -10   3  17        2.26       -7.36      9.21 o 
  -9   3  17      309.73      282.65     22.99 o 
  -8   3  17       42.19       25.46     10.70 o 
  -7   3  17     4064.12     4117.38     73.05 o 
  -6   3  17        0.01       11.20      7.18 o 
  -5   3  17      727.17      773.42     25.85 o 
  -4   3  17       81.88       78.00      9.29 o 
  -3   3  17        0.19       -4.02      5.57 o 
  -2   3  17       28.32       27.30      7.04 o 
  -1   3  17       92.82       71.69     10.04 o 
   0   3  17       27.92       34.72      6.95 o 
   1   3  17      141.26      157.13     11.76 o 
   2   3  17      163.81      145.73     10.97 o 
   3   3  17       62.95       81.69      8.77 o 
   4   3  17        0.78        3.78      6.50 o 
   5   3  17       21.65       18.62      7.76 o 
   6   3  17       66.51       51.32      9.66 o 
   7   3  17      112.84       74.68     11.17 o 
   8   3  17       21.42       11.97      9.27 o 
   9   3  17      111.65      120.62     14.79 o 
  10   3  17        3.50       -9.33      9.91 o 
  11   3  17      111.83      124.47     20.88 o 
 -16   4  17      318.68      367.92     37.74 o 
 -15   4  17      195.04      274.71     32.99 o 
 -14   4  17       36.39       35.56     16.57 o 
 -13   4  17      207.58      225.42     25.10 o 
 -12   4  17       88.70      106.35     17.93 o 
 -11   4  17      380.18      439.89     29.93 o 
 -10   4  17       33.91       30.48     11.13 o 
  -9   4  17        5.28       -6.85      8.12 o 
  -8   4  17      163.73      195.74     17.58 o 
  -7   4  17      126.22      115.84     15.10 o 
  -6   4  17     1023.84     1007.37     35.67 o 
  -5   4  17       87.99       86.37     11.12 o 
  -4   4  17      619.92      586.40     22.92 o 
  -3   4  17       34.28       38.64      8.04 o 
  -2   4  17      657.87      685.49     24.10 o 
  -1   4  17      192.14      200.07     13.88 o 
   0   4  17      244.14      232.96     15.19 o 
   1   4  17       29.84       23.74      7.58 o 
   2   4  17      445.65      428.56     19.69 o 
   3   4  17      224.63      207.90     14.78 o 
   4   4  17        0.71       -3.78      5.61 o 
   5   4  17      106.80       90.21     11.73 o 
   6   4  17       71.81       73.93     11.34 o 
   7   4  17        3.20       10.92      7.98 o 
   8   4  17       96.35       93.83     12.58 o 
   9   4  17       23.22       20.91     10.14 o 
  10   4  17       27.02       24.87     11.98 o 
 -15   5  17        8.35        8.70     15.07 o 
 -14   5  17      310.37      374.81     43.37 o 
 -13   5  17       84.28       81.43     24.48 o 
 -12   5  17      454.31      494.65     33.45 o 
 -11   5  17        0.17       -0.53      9.41 o 
 -10   5  17       14.90       22.80     11.59 o 
  -9   5  17       80.62       93.02     14.75 o 
  -8   5  17     1476.20     1575.69     45.84 o 
  -7   5  17       11.75       20.21     10.01 o 
  -6   5  17      262.93      224.54     18.83 o 
  -5   5  17      109.18      111.72     14.97 o 
  -4   5  17     2259.10     2299.24     53.67 o 
  -3   5  17       11.59        8.54      7.63 o 
  -2   5  17      463.37      450.66     23.28 o 
  -1   5  17      169.79      138.34     14.94 o 
   0   5  17      688.14      670.26     25.37 o 
   1   5  17       63.11       67.46     11.06 o 
   2   5  17      909.10      884.13     30.31 o 
   3   5  17        3.24       11.33      7.23 o 
   4   5  17     1518.50     1566.31     36.33 o 
   5   5  17       71.73       76.77     10.81 o 
   6   5  17       31.45       29.84      8.26 o 
   7   5  17      225.86      215.21     15.69 o 
   8   5  17      473.93      473.86     34.24 o 
   9   5  17       33.57       30.87     11.01 o 
 -13   6  17      368.86      379.83     38.41 o 
 -12   6  17      192.17      228.21     27.30 o 
 -11   6  17       96.16       97.22     16.32 o 
 -10   6  17       94.41       95.95     16.12 o 
  -9   6  17      192.80      195.57     19.62 o 
  -8   6  17        4.00      -10.91      8.50 o 
  -7   6  17        0.04        6.12      8.94 o 
  -6   6  17      113.68      102.85     15.33 o 
  -5   6  17      708.86      717.50     30.90 o 
  -4   6  17        4.31       12.54      9.19 o 
  -3   6  17      785.79      770.56     27.35 o 
  -2   6  17       32.82       24.08      9.75 o 
  -1   6  17       16.11       15.21      9.02 o 
   0   6  17       16.28       13.73      8.93 o 
   1   6  17      280.27      270.12     19.74 o 
   2   6  17        4.54        4.91      8.74 o 
   3   6  17      133.41      128.35     15.27 o 
   4   6  17        0.49       -1.81      7.98 o 
   5   6  17      653.20      631.19     31.05 o 
   6   6  17        4.94       -1.79      7.66 o 
   7   6  17        2.72        1.29      8.53 o 
   8   6  17       19.22       24.07     11.47 o 
 -12   7  17       14.30      -10.77     10.92 o 
 -11   7  17      128.64       97.98     17.60 o 
 -10   7  17        7.08       -5.49     10.92 o 
  -9   7  17       79.41       82.73     16.12 o 
  -8   7  17       23.09       24.39     11.62 o 
  -7   7  17      341.61      355.00     26.24 o 
  -6   7  17       39.17       40.87     11.57 o 
  -5   7  17      731.82      729.98     35.31 o 
  -4   7  17      483.25      480.64     27.31 o 
  -3   7  17       19.90       35.24     15.36 o 
  -2   7  17      603.90      594.39     31.05 o 
  -1   7  17      930.12      849.69     35.95 o 
   0   7  17        0.25        0.79      8.62 o 
   1   7  17     1249.99     1328.54     39.15 o 
   2   7  17        1.35       19.40      9.62 o 
   3   7  17      136.38      130.69     17.17 o 
   4   7  17        2.50        0.60     11.98 o 
   5   7  17      711.35      838.44     40.66 o 
   6   7  17       17.48       22.65     12.17 o 
   7   7  17      464.51      502.91     32.54 o 
  -9   8  17       52.16       55.59     17.23 o 
  -8   8  17       66.70       70.20     13.95 o 
  -7   8  17        8.61       -1.73     10.09 o 
  -6   8  17      152.24      184.54     19.94 o 
  -5   8  17       51.99       48.27     13.73 o 
  -4   8  17       32.91       34.04     12.08 o 
  -3   8  17        8.46        1.06     11.62 o 
  -2   8  17      236.89      281.83     26.65 o 
  -1   8  17        0.85       -2.45      8.99 o 
   0   8  17      123.50      111.10     18.51 o 
   1   8  17        3.92        8.94     11.76 o 
   2   8  17      623.85      653.74     35.56 o 
   3   8  17       29.09       16.57     13.48 o 
   4   8  17      111.10      123.69     21.40 o 
  -4   9  17      407.09      445.01     37.64 o 
  -3   9  17       21.34       19.81     15.36 o 
  -2   9  17        0.42       22.82     13.17 o 
  -1   9  17        5.28        3.08     12.60 o 
 -16   0  18      219.40      218.94     51.51 o 
 -15   0  18       30.70       34.34     30.05 o 
 -14   0  18      224.13      141.65    100.88 o 
 -13   0  18       25.64       -3.37     18.76 o 
 -12   0  18      617.54      626.76     68.69 o 
 -11   0  18        0.06      -20.14     15.69 o 
  -9   0  18        1.71      -10.02     15.36 o 
  -8   0  18       30.74       66.30     25.35 o 
  -7   0  18       61.10       45.88     32.20 o 
  -6   0  18      260.57      290.69     36.40 o 
  -5   0  18       26.07       32.91     19.20 o 
  -4   0  18      328.54      390.20     43.62 o 
  -3   0  18       28.08      147.80     16.64 o 
  -2   0  18     2306.87     2189.12     54.15 o 
  -1   0  18       32.39       39.26      9.95 o 
   0   0  18      935.38     1052.65     40.96 o 
   1   0  18      608.12      587.18     45.51 o 
   2   0  18      235.18      255.83     23.07 o 
   3   0  18       91.04      114.54     21.07 o 
   4   0  18      426.62      365.14     27.25 o 
   5   0  18     1375.77     1371.64     49.99 o 
   6   0  18     1639.68     1698.70     57.63 o 
   7   0  18        0.14        5.69     12.25 o 
   8   0  18      800.70      661.80     40.72 o 
   9   0  18      847.47      832.70     46.64 o 
  10   0  18       54.40      101.60     30.05 o 
  11   0  18      128.69       97.88     26.46 o 
 -16   1  18      237.47      205.75     67.87 o 
 -15   1  18      187.84      136.27     57.93 o 
 -14   1  18       86.88       48.45     26.02 o 
 -13   1  18       59.06       92.26     34.90 o 
 -12   1  18      524.32      574.66     46.98 o 
 -11   1  18      270.94      222.35     34.70 o 
 -10   1  18      191.13      165.13     25.40 o 
  -9   1  18      515.61      468.31     51.70 o 
  -8   1  18      146.39      163.52     21.74 o 
  -7   1  18        0.07      -13.58     10.70 o 
  -6   1  18      209.30      209.30     22.00 o 
  -5   1  18      113.12       99.24     10.18 o 
  -4   1  18      122.18      131.35     11.03 o 
  -3   1  18      518.15      542.97     18.49 o 
  -2   1  18        0.50       -0.18      4.69 o 
  -1   1  18        9.96       19.72      5.86 o 
   0   1  18       32.44       21.86      6.66 o 
   1   1  18        0.18       -6.63      5.81 o 
   2   1  18      131.73      120.55     11.45 o 
   3   1  18      185.07      191.26     13.34 o 
   4   1  18       99.11      104.61     11.26 o 
   5   1  18        0.53        9.09      7.64 o 
   6   1  18      404.87      383.57     20.70 o 
   7   1  18       45.78       44.50     11.00 o 
   8   1  18      362.55      387.65     23.68 o 
   9   1  18       10.83       23.27     11.19 o 
  10   1  18      326.81      331.47     41.78 o 
 -16   2  18       25.44       11.62     18.46 o 
 -15   2  18       11.65        9.28     19.64 o 
 -14   2  18       37.31       -5.94     15.57 o 
 -13   2  18      564.79      399.59    208.21 o 
 -12   2  18      134.64       73.72     29.17 o 
 -11   2  18       82.35       48.31     20.01 o 
 -10   2  18       10.64       15.64     15.39 o 
  -9   2  18      318.99      326.69     75.99 o 
  -8   2  18      303.42      239.93     43.22 o 
  -7   2  18        0.50       -6.33      7.74 o 
  -6   2  18       10.64        7.03      6.76 o 
  -5   2  18     5665.37     5855.92     74.18 o 
  -4   2  18        3.15       11.64      6.59 o 
  -3   2  18      614.29      602.44     19.76 o 
  -2   2  18      123.04      139.94     11.73 o 
  -1   2  18     2736.57     2719.47     42.63 o 
   0   2  18       27.82       34.47      7.60 o 
   1   2  18      165.43      141.36     10.50 o 
   2   2  18       23.01       28.89      7.96 o 
   3   2  18     2508.82     2494.16     49.60 o 
   4   2  18       10.71        2.26      6.57 o 
   5   2  18      273.01      271.71     17.76 o 
   6   2  18       48.06       41.34     10.07 o 
   7   2  18      456.77      487.01     23.90 o 
   8   2  18        8.09        8.80      9.11 o 
   9   2  18      384.20      402.36     25.79 o 
  10   2  18        0.02        9.15     12.08 o 
 -15   3  18        1.86      -10.11     14.65 o 
 -14   3  18      541.33      584.69     72.98 o 
 -13   3  18       49.38       32.88     20.01 o 
 -12   3  18      458.17      477.53     37.01 o 
 -11   3  18       70.00       76.73     18.54 o 
 -10   3  18       10.59       -3.72     10.99 o 
  -9   3  18       74.96       58.65     14.12 o 
  -8   3  18        1.25        3.69      9.96 o 
  -7   3  18        9.62       14.11      8.62 o 
  -6   3  18      272.66      251.85     20.16 o 
  -5   3  18      352.20      360.53     18.02 o 
  -4   3  18       27.85       27.61      7.69 o 
  -3   3  18      170.22      178.74     12.95 o 
  -2   3  18       19.49       22.46      8.08 o 
  -1   3  18      538.40      524.82     20.82 o 
   0   3  18       24.77       51.49      9.24 o 
   1   3  18      335.13      321.65     16.93 o 
   2   3  18        7.94        5.89      7.00 o 
   3   3  18        1.22       -0.11      6.49 o 
   4   3  18      108.97      114.05     12.99 o 
   5   3  18       16.01        7.61      7.54 o 
   6   3  18       52.19       61.71     10.53 o 
   7   3  18        7.18        9.69      8.98 o 
   8   3  18      100.15       93.88     13.74 o 
   9   3  18      277.41      317.16     23.18 o 
  10   3  18       28.93       13.61     13.54 o 
 -14   4  18        0.24       -9.04     13.21 o 
 -13   4  18      118.17      114.71     22.72 o 
 -12   4  18      293.82      295.20     44.28 o 
 -11   4  18       64.26       74.19     16.14 o 
 -10   4  18      109.86       65.86     23.04 o 
  -9   4  18        6.07       15.11     11.25 o 
  -8   4  18      212.12      187.97     17.82 o 
  -7   4  18      392.72      405.59     24.45 o 
  -6   4  18      224.24      253.23     19.52 o 
  -5   4  18      332.17      339.31     20.05 o 
  -4   4  18       59.45       47.58      9.71 o 
  -3   4  18        5.14        1.89      6.96 o 
  -2   4  18      540.31      566.16     21.82 o 
  -1   4  18        5.54        7.74      6.60 o 
   0   4  18      101.37      118.16     12.14 o 
   1   4  18       12.24        3.86      7.92 o 
   2   4  18      130.77      133.28     14.36 o 
   3   4  18       94.75       95.77     11.72 o 
   4   4  18       86.93       88.03     11.72 o 
   5   4  18        0.19       -4.02      7.58 o 
   6   4  18      263.74      292.72     17.44 o 
   7   4  18       15.89       22.95      9.49 o 
   8   4  18        4.28        0.99      8.87 o 
   9   4  18       24.58       27.41     12.85 o 
 -13   5  18        3.21        6.22     12.73 o 
 -12   5  18      140.71      159.42     23.61 o 
 -11   5  18       87.46       89.62     18.62 o 
 -10   5  18       44.87       56.03     13.57 o 
  -9   5  18       43.60       52.04     13.36 o 
  -8   5  18        1.75       -6.15      9.60 o 
  -7   5  18        0.21      -10.94      8.33 o 
  -6   5  18       27.57       20.32     10.70 o 
  -5   5  18       48.19       43.24     10.75 o 
  -4   5  18      319.54      341.96     20.95 o 
  -3   5  18      349.84      352.53     23.34 o 
  -2   5  18        0.07       10.95      8.49 o 
  -1   5  18       67.83       71.45     12.36 o 
   0   5  18      269.27      299.53     20.05 o 
   1   5  18      420.42      439.26     23.71 o 
   2   5  18        0.46       -1.03      7.51 o 
   3   5  18       40.53       23.69      9.33 o 
   4   5  18       88.24      104.21     13.26 o 
   5   5  18       54.76       43.38      9.91 o 
   6   5  18       26.14       16.30     10.65 o 
   7   5  18        2.45       -7.22      9.12 o 
   8   5  18       71.70       83.94     15.56 o 
 -12   6  18        0.34        9.77     13.48 o 
 -11   6  18        0.09        6.12     11.54 o 
 -10   6  18        5.45      -11.61      9.62 o 
  -9   6  18      289.82      295.09     36.16 o 
  -8   6  18        0.96      -10.37      9.03 o 
  -7   6  18       81.71       85.11     15.33 o 
  -6   6  18        6.65        7.33     10.54 o 
  -5   6  18      764.71      769.57     43.52 o 
  -4   6  18       89.21       98.45     13.10 o 
  -3   6  18      247.16      263.99     22.08 o 
  -2   6  18      203.71      209.34     20.09 o 
  -1   6  18       44.01       38.12     10.04 o 
   0   6  18      110.60      126.42     15.30 o 
   1   6  18        1.63        0.23      8.04 o 
   2   6  18      297.10      319.03     22.17 o 
   3   6  18        1.03       18.64      9.93 o 
   4   6  18       16.04       25.34     12.29 o 
   5   6  18        8.02        9.82     10.95 o 
   6   6  18       30.45       22.75     12.29 o 
 -10   7  18       89.01      132.36     19.84 o 
  -9   7  18       29.64       27.49     12.17 o 
  -8   7  18        0.08       11.81     11.34 o 
  -7   7  18        1.59       -3.46     10.62 o 
  -6   7  18        6.94       -3.70      8.98 o 
  -5   7  18      122.95       86.44     20.48 o 
  -4   7  18      128.73       98.75     30.05 o 
  -3   7  18      168.11      159.43     21.38 o 
  -2   7  18       26.96       34.95     11.35 o 
  -1   7  18      126.47      108.35     16.96 o 
   0   7  18       17.93        8.90     10.16 o 
   1   7  18        0.17       20.14     11.32 o 
   2   7  18       28.05       45.48     16.09 o 
   3   7  18       24.42       23.22     13.47 o 
   4   7  18        4.87        5.21     11.90 o 
  -6   8  18        6.99       -5.06     13.32 o 
  -5   8  18       39.46       23.09     14.38 o 
  -4   8  18       70.84       82.06     20.68 o 
  -3   8  18      155.29      155.09     29.46 o 
  -2   8  18       37.50       44.57     15.13 o 
  -1   8  18       62.36       56.30     16.23 o 
   0   8  18      126.14      109.45     18.56 o 
   1   8  18       35.60       45.45     15.45 o 
 -15   1  19       76.12       64.53     31.33 o 
 -14   1  19      548.18      492.63     51.51 o 
 -13   1  19       32.32       27.03     19.04 o 
 -12   1  19       76.07       77.65     22.97 o 
 -11   1  19       33.96       43.56     17.41 o 
 -10   1  19      637.96      462.30     38.68 o 
  -9   1  19      204.66      162.60     23.37 o 
  -8   1  19       29.77       22.68     14.64 o 
  -7   1  19       22.89        1.64     11.78 o 
  -6   1  19      104.85      115.88     20.05 o 
  -5   1  19      190.29      246.14     29.37 o 
  -4   1  19       45.22       55.60      9.22 o 
  -3   1  19       81.77       70.91      9.08 o 
  -2   1  19       33.94       50.75      9.31 o 
  -1   1  19      243.26      264.98     17.43 o 
   0   1  19      308.18      302.84     23.93 o 
   1   1  19       63.77       77.72     11.00 o 
   2   1  19        6.62        5.03      6.87 o 
   3   1  19       53.69       47.92      8.79 o 
   4   1  19        1.40        1.16      7.23 o 
   5   1  19      341.21      401.16     20.92 o 
   6   1  19       52.23       43.07     10.17 o 
   7   1  19       28.49       32.69     10.26 o 
   8   1  19       36.42       40.55     12.59 o 
   9   1  19        0.53        6.28     11.78 o 
 -14   2  19       15.45      -10.55     15.57 o 
 -13   2  19        0.74       -6.39     15.17 o 
 -12   2  19        8.86        4.91     15.39 o 
 -11   2  19      184.02      162.04     66.54 o 
 -10   2  19      164.91      105.14     44.01 o 
  -9   2  19       60.65       51.22     20.01 o 
  -8   2  19       59.19       49.61     13.76 o 
  -7   2  19      380.91      335.32     25.48 o 
  -6   2  19       47.10       47.73     10.15 o 
  -5   2  19     1246.58     1313.56     50.94 o 
  -4   2  19       17.09       23.32      7.38 o 
  -3   2  19      130.89      134.69     11.50 o 
  -2   2  19        0.11        0.46      6.44 o 
  -1   2  19     1451.97     1414.97     46.24 o 
   0   2  19      358.45      361.55     20.23 o 
   1   2  19      203.00      194.07     14.01 o 
   2   2  19       45.66       37.73      9.15 o 
   3   2  19      307.93      287.51     16.69 o 
   4   2  19      578.35      555.96     22.76 o 
   5   2  19      264.84      243.40     18.02 o 
   6   2  19        3.38       -1.99      7.95 o 
   7   2  19      101.98      121.80     15.21 o 
   8   2  19       35.02       32.20     11.57 o 
   9   2  19       10.86       21.27     13.02 o 
 -14   3  19       12.43        5.68     14.64 o 
 -13   3  19      278.13      297.04     42.69 o 
 -12   3  19       14.46       -0.17     13.82 o 
 -11   3  19      689.83      665.39     56.66 o 
 -10   3  19        0.33       -5.37     12.51 o 
  -9   3  19       13.05        5.42     12.39 o 
  -8   3  19        8.75       14.74     10.31 o 
  -7   3  19      170.06      158.63     22.77 o 
  -6   3  19       73.28       68.77     12.25 o 
  -5   3  19       47.38       36.50      9.36 o 
  -4   3  19       94.73      120.13     11.76 o 
  -3   3  19      314.85      333.58     17.74 o 
  -2   3  19        3.56       -0.61      6.68 o 
  -1   3  19       32.57       22.42      8.88 o 
   0   3  19       10.44       14.64      8.24 o 
   1   3  19      156.75      127.66     13.74 o 
   2   3  19        0.02       -3.58      6.20 o 
   3   3  19        4.52       19.73      8.51 o 
   4   3  19       10.44        3.43      7.87 o 
   5   3  19        0.08       -1.09      7.82 o 
   6   3  19        4.01        1.90      8.66 o 
   7   3  19       65.67       65.33     13.90 o 
   8   3  19      100.13       97.36     16.10 o 
 -13   4  19      122.96      136.99     25.40 o 
 -12   4  19        1.91        9.81     14.29 o 
 -11   4  19       58.39       13.56     14.38 o 
 -10   4  19      115.99      116.48     19.12 o 
  -9   4  19      387.60      366.19     43.66 o 
  -8   4  19       96.29       81.25     16.84 o 
  -7   4  19      169.68      177.28     20.60 o 
  -6   4  19        0.16        2.61      8.99 o 
  -5   4  19       44.36       41.77      9.78 o 
  -4   4  19       95.03       71.73     13.70 o 
  -3   4  19       60.07       49.95     11.03 o 
  -2   4  19      892.82      923.35     29.42 o 
  -1   4  19      574.74      571.57     22.57 o 
   0   4  19       13.57       20.88      9.50 o 
   1   4  19        3.39       -2.53      7.62 o 
   2   4  19      458.55      459.80     23.28 o 
   3   4  19      410.69      436.91     23.06 o 
   4   4  19        1.77       -1.89      7.45 o 
   5   4  19       14.14       16.57      9.24 o 
   6   4  19        2.20       -2.99      9.45 o 
   7   4  19       23.11       34.22     12.44 o 
 -12   5  19      227.24      205.19     37.80 o 
 -11   5  19       66.02       45.96     25.45 o 
 -10   5  19      320.88      371.60     30.43 o 
  -9   5  19        5.78       -2.86     11.76 o 
  -8   5  19      355.89      400.49     47.04 o 
  -7   5  19      126.47      110.26     16.64 o 
  -6   5  19        4.47        1.38      8.44 o 
  -5   5  19      106.09       78.14     12.99 o 
  -4   5  19       12.82       14.08      8.87 o 
  -3   5  19       20.79       37.03     10.31 o 
  -2   5  19      225.91      283.41     18.65 o 
  -1   5  19       67.75       85.01     13.50 o 
   0   5  19       27.15       26.25     11.19 o 
   1   5  19      263.73      228.38     26.24 o 
   2   5  19      312.77      331.47     21.31 o 
   3   5  19        0.39       -4.56      8.61 o 
   4   5  19      107.19      123.15     18.36 o 
   5   5  19        0.31       -3.51      9.72 o 
   6   5  19        0.96       14.21     12.86 o 
 -10   6  19      126.69      159.79     22.24 o 
  -9   6  19      435.40      490.46     30.41 o 
  -8   6  19      129.72      170.02     20.17 o 
  -7   6  19       65.87       67.43     14.22 o 
  -6   6  19       10.84       18.58     10.84 o 
  -5   6  19       12.89       20.20     12.08 o 
  -4   6  19        0.23        3.08      9.36 o 
  -3   6  19       65.59       61.30     12.50 o 
  -2   6  19        1.58        2.33      9.07 o 
  -1   6  19      665.18      689.58     37.46 o 
   0   6  19        3.25      -10.55      8.97 o 
   1   6  19       48.03       64.70     14.09 o 
   2   6  19       73.68      113.72     19.46 o 
   3   6  19      969.65     1036.89     45.84 o 
   4   6  19       67.70       78.72     16.61 o 
  -7   7  19      874.46      974.94     41.00 o 
  -6   7  19        1.08      -11.64      9.08 o 
  -5   7  19       65.40       49.97     13.95 o 
  -4   7  19        0.89       14.02     12.63 o 
  -3   7  19     1272.30     1279.90    109.05 o 
  -2   7  19        9.57       -4.02     10.87 o 
  -1   7  19      297.59      256.54     38.74 o 
   0   7  19       28.50       19.35     13.64 o 
   1   7  19      245.42      275.22     30.18 o 
 -13   0  20        0.60       17.17     25.76 o 
 -12   0  20       85.28       54.09     28.58 o 
 -11   0  20       53.09      102.28     32.50 o 
 -10   0  20      434.67      331.66     70.83 o 
  -9   0  20        1.86        6.75     18.76 o 
  -8   0  20      518.55      543.54     52.92 o 
  -7   0  20      139.11      195.39     37.53 o 
  -6   0  20      368.22      403.70     45.22 o 
  -5   0  20      133.17      114.38     32.74 o 
  -4   0  20      788.92      892.84     83.44 o 
  -3   0  20      126.91      163.13     42.50 o 
  -2   0  20       63.79       31.00     34.34 o 
  -1   0  20       21.61        8.31     16.18 o 
   0   0  20     1133.46     1214.78     41.38 o 
   1   0  20       60.04       74.28     15.79 o 
   2   0  20       61.44       83.61     17.48 o 
   3   0  20       59.95       60.47     15.44 o 
   4   0  20      693.60      727.92     37.87 o 
   5   0  20       28.74       48.28     14.85 o 
   6   0  20       10.27        9.17     13.64 o 
   7   0  20      167.25      189.85     30.30 o 
 -13   1  20      256.17      208.20     72.35 o 
 -12   1  20       32.13       21.61     17.80 o 
 -11   1  20      270.99      198.60     53.66 o 
 -10   1  20       18.85       13.63     14.64 o 
  -9   1  20       28.80       41.52     18.42 o 
  -8   1  20        5.53       -4.29     12.39 o 
  -7   1  20       15.97       20.20     14.49 o 
  -6   1  20       81.76      134.46     20.10 o 
  -5   1  20        2.04       11.28      9.76 o 
  -4   1  20      149.53      129.36     16.65 o 
  -3   1  20      107.92      109.74     15.02 o 
  -2   1  20      456.47      504.25     22.96 o 
  -1   1  20        0.04        5.15      9.18 o 
   0   1  20       96.23       90.48     12.78 o 
   1   1  20      491.18      530.60     22.37 o 
   2   1  20      117.34      147.70     13.62 o 
   3   1  20       45.45       50.73     10.77 o 
   4   1  20      375.71      393.85     21.02 o 
   5   1  20       46.00       66.25     12.48 o 
   6   1  20       21.02       21.00     10.14 o 
   7   1  20        6.68        8.46     10.75 o 
 -13   2  20      144.61       89.97     26.27 o 
 -12   2  20       72.94       44.08     21.20 o 
 -11   2  20        0.40       -6.57     15.92 o 
 -10   2  20       27.80       37.84     19.04 o 
  -9   2  20      137.84      184.73     24.39 o 
  -8   2  20        8.24        2.74     12.39 o 
  -7   2  20        1.39        0.22     11.51 o 
  -6   2  20      208.43      216.52     22.05 o 
  -5   2  20      255.51      269.35     19.47 o 
  -4   2  20       99.10      107.01     12.75 o 
  -3   2  20        3.23       24.40      8.43 o 
  -2   2  20        8.68       13.83      8.33 o 
  -1   2  20      199.91      256.51     18.29 o 
   0   2  20        1.24       10.30      7.79 o 
   1   2  20       14.71       30.72      9.44 o 
   2   2  20       23.77       29.10      8.96 o 
   3   2  20      281.24      334.62     18.70 o 
   4   2  20       74.47      107.19     16.06 o 
   5   2  20       88.97      101.68     13.84 o 
   6   2  20       78.56      100.27     14.89 o 
   7   2  20      473.30      529.77     28.21 o 
 -12   3  20       28.50        5.20     15.09 o 
 -11   3  20       46.94       41.64     20.70 o 
 -10   3  20      207.87      211.38     37.80 o 
  -9   3  20      230.90      268.03     43.99 o 
  -8   3  20       10.78        1.56     12.60 o 
  -7   3  20      684.62      638.11     43.99 o 
  -6   3  20      551.14      573.32     57.33 o 
  -5   3  20      124.79      111.39     12.98 o 
  -4   3  20      232.63      260.58     17.62 o 
  -3   3  20       18.87       22.33      8.56 o 
  -2   3  20        3.19        1.08      8.36 o 
  -1   3  20      344.44      316.89     18.93 o 
   0   3  20       70.14       74.75     11.98 o 
   1   3  20      138.94      132.87     13.87 o 
   2   3  20       56.44       37.54     10.47 o 
   3   3  20      199.37      189.06     18.49 o 
   4   3  20        6.60       12.64      9.04 o 
   5   3  20      560.88      633.00     35.83 o 
   6   3  20       33.03       28.09     14.24 o 
 -11   4  20      109.33      112.99     32.84 o 
 -10   4  20        1.55        9.47     13.82 o 
  -9   4  20        1.02       12.67     13.02 o 
  -8   4  20      705.16      715.04     38.35 o 
  -7   4  20        7.49        3.35      9.65 o 
  -6   4  20       19.92       29.70     10.77 o 
  -5   4  20       55.80       54.21     11.86 o 
  -4   4  20      244.82      251.58     19.02 o 
  -3   4  20       87.22       81.24     13.79 o 
  -2   4  20       50.06       68.12     11.43 o 
  -1   4  20       57.43       54.26     12.24 o 
   0   4  20      346.27      364.49     22.19 o 
   1   4  20       42.37       22.82      9.41 o 
   2   4  20       40.83       44.13     11.42 o 
   3   4  20       83.59       97.08     14.37 o 
   4   4  20      590.84      553.76     34.73 o 
   5   4  20       40.85       27.42     13.62 o 
  -9   5  20       31.13       40.82     15.62 o 
  -8   5  20       14.15       31.61     13.93 o 
  -7   5  20      380.61      477.38     31.68 o 
  -6   5  20        1.07       13.84      9.96 o 
  -5   5  20        0.84       -3.41     10.10 o 
  -4   5  20       96.12       92.94     24.70 o 
  -3   5  20       69.97       83.80     14.20 o 
  -2   5  20      183.69      194.14     16.86 o 
  -1   5  20        0.76        1.28      9.82 o 
   0   5  20        1.95       -2.02      9.53 o 
   1   5  20       33.67       38.71     15.77 o 
   2   5  20        0.00       -3.50     10.50 o 
   3   5  20       40.73       35.42     13.41 o 
  -7   6  20      227.10      221.83     28.12 o 
  -6   6  20       42.27       35.56     13.47 o 
  -5   6  20       53.20       51.73     13.45 o 
  -4   6  20        6.42       -5.79      9.46 o 
  -3   6  20       66.61       30.36     11.25 o 
  -2   6  20        6.16        2.99     11.16 o 
  -1   6  20      283.84      292.80     54.53 o 
   0   6  20        9.92       14.55     14.05 o 
   1   6  20       10.13       -2.42     11.78 o 
 -11   1  21      201.78      145.82     38.08 o 
 -10   1  21       39.12       37.39     19.64 o 
  -9   1  21        8.97       -1.32     15.36 o 
  -8   1  21       83.72       37.47     17.97 o 
  -7   1  21        3.33       -0.83     12.50 o 
  -6   1  21       39.85       55.72     14.71 o 
  -5   1  21      414.02      403.58     26.91 o 
  -4   1  21      272.18      266.81     28.61 o 
  -3   1  21       11.69       28.11     19.60 o 
  -2   1  21       36.91       56.83     22.15 o 
  -1   1  21      252.77      237.82     27.63 o 
   0   1  21       10.43        7.47      9.68 o 
   1   1  21        2.95        5.13      8.72 o 
   2   1  21       96.07      110.48     14.40 o 
   3   1  21        0.38       -8.18      8.78 o 
   4   1  21       51.67       50.44     11.36 o 
   5   1  21        0.01        6.97      9.39 o 
 -11   2  21        0.16       13.15     14.91 o 
 -10   2  21       61.28       32.01     15.73 o 
  -9   2  21      648.17      671.45     54.64 o 
  -8   2  21      110.32      124.66     31.60 o 
  -7   2  21      356.55      355.40     29.81 o 
  -6   2  21       82.02       72.90     16.31 o 
  -5   2  21      210.11      235.06     27.46 o 
  -4   2  21       93.67       87.88     18.76 o 
  -3   2  21       50.75       55.07     14.65 o 
  -2   2  21       24.11       32.33     10.60 o 
  -1   2  21       13.62        8.54      9.22 o 
   0   2  21        0.96        1.19      8.51 o 
   1   2  21      506.35      471.44     27.88 o 
   2   2  21        1.75        9.54      8.69 o 
   3   2  21      309.44      309.12     24.25 o 
   4   2  21        9.32       16.47     12.86 o 
 -10   3  21        1.52       -3.91     14.18 o 
  -9   3  21      159.32      128.96     26.02 o 
  -8   3  21      314.56      302.12     37.80 o 
  -7   3  21        0.25        2.97     12.60 o 
  -6   3  21       52.11       67.71     18.42 o 
  -5   3  21      766.78      815.22     41.79 o 
  -4   3  21       50.24       49.95     12.85 o 
  -3   3  21      452.91      524.86     25.45 o 
  -2   3  21        0.00       14.93      9.42 o 
  -1   3  21       99.53      104.78     13.84 o 
   0   3  21       62.45       68.19     11.90 o 
   1   3  21       32.74       12.79      9.29 o 
   2   3  21        0.36       -0.60      9.37 o 
   3   3  21       11.03       14.32     12.86 o 
  -8   4  21        2.84      -18.15     12.10 o 
  -7   4  21        1.07      -15.07     10.05 o 
  -6   4  21      290.98      338.11     37.80 o 
  -5   4  21       25.07        5.77     12.10 o 
  -4   4  21      422.18      488.81     24.96 o 
  -3   4  21       61.79       69.50     15.07 o 
  -2   4  21      135.18       80.49     14.03 o 
  -1   4  21      200.41      206.53     19.09 o 
   0   4  21      236.12      224.26     19.77 o 
   1   4  21       36.98       36.84     11.87 o 
   2   4  21      174.36      166.40     20.24 o 
  -5   5  21       13.13        4.06     12.06 o 
  -4   5  21        7.18       16.46      9.74 o 
  -3   5  21        2.77        9.12      9.55 o 
  -2   5  21      486.90      546.10     30.02 o 
  -1   5  21       11.79        7.67     13.32 o 
  -8   0  22      523.72      583.83    111.62 o 
  -7   0  22      156.92      175.63     45.62 o 
  -6   0  22       28.06        0.81     17.19 o 
  -5   0  22       21.90       42.93     33.39 o 
  -4   0  22      217.91      234.86     53.06 o 
  -3   0  22       22.73       16.69     26.82 o 
  -2   0  22      124.21      171.58     46.98 o 
  -1   0  22       59.56       44.77     31.76 o 
   0   0  22      727.51      856.27     84.83 o 
   1   0  22       16.96       -2.29     22.62 o 
   2   0  22      171.62      165.10     31.51 o 
  -8   1  22        1.90       11.60     13.98 o 
  -7   1  22      279.18      306.09     31.64 o 
  -6   1  22      141.69      169.82     20.45 o 
  -5   1  22        3.26       -7.50     12.50 o 
  -4   1  22       35.08       31.34     20.71 o 
  -3   1  22       20.80        7.58     18.15 o 
  -2   1  22      106.85      133.75     29.48 o 
  -1   1  22       33.96       26.44     20.31 o 
   0   1  22       84.46      113.14     18.56 o 
   1   1  22      116.43      142.56     17.75 o 
   2   1  22       43.45       71.98     14.50 o 
  -7   2  22      174.68      163.07     31.60 o 
  -6   2  22       87.91      106.91     24.21 o 
  -5   2  22       49.17       77.80     24.28 o 
  -4   2  22       99.49      115.58     34.12 o 
  -3   2  22     1539.89     1529.07     75.22 o 
  -2   2  22        2.02        0.32     16.55 o 
  -1   2  22      518.54      571.98     32.92 o 
   0   2  22        6.20        2.44      9.46 o 
   1   2  22      358.81      399.20     23.19 o 
  -5   3  22        0.24        6.44     17.31 o 
  -4   3  22      103.71      133.08     77.27 o 
  -3   3  22      139.71      172.35     23.98 o 
  -2   3  22       84.23       92.04     15.12 o 
  -1   3  22      132.66      159.48     15.45 o 
                                                 
